# Supplementary material for: Essential Fitness Repertoire of Staphylococcus aureus during Co-infection with Acinetobacter baumannii In Vivo
Source: mSystems. 2022 Aug 30;7(5):e00338-22. doi: 10.1128/msystems.00338-22 (PMC9600432; doi:10.1128/msystems.00338-22)
Supplement: TABLE S1 [file msystems.00338-22-s0001.xlsx]

## Sheet: Sheet1
Supplemental Table 1. Sequencing information for all Tn-seq replicates
Sample	# Reads	# Tn Containing Reads	# Tn Containing Reads（duplicate removed）	# Unique Tn Insertions	Mapping rate（%）
Input-1	15449878	15372294	430730	387581	89.98
Input-2	2774408	2762577	237203	222233	93.69
Input-3	9546447	9502140	363424	330329	90.89
Input-4	1507613	1501654	186959	175440	93.84
liver of-mono-infection-1	573055	542584	21877	4812	22
liver of-mono-infection-2	880614	850076	26181	7055	26.95
liver of-mono-infection-3	7264581	6999204	56424	9191	16.29
liver of-mono-infection-4	2506786	2421186	42453	5994	14.12
liver of-mono-infection-5	1567145	1519171	36182	4472	12.36
liver of-mono-infection-6	1601707	1548979	35937	4431	12.33
liver of-mono-infection-7	1026655	988587	27529	6944	25.22
liver of-mono-infection-8	584882	554710	21415	5810	27.13
liver of-mono-infection-9	556283	524716	17168	3948	23
liver of-mono-infection-10	1779661	1691433	35624	6420	18.02
liver of-mono-infection-11	3734252	3609957	56618	7574	13.38
liver of-mono-infection-12	2953469	2840270	51259	6974	13.61
liver of-co-infection-1	2815961	2711873	39634	7121	17.97
liver of-co-infection-2	799107	773309	20255	4506	22.25
liver of-co-infection-3	8335152	8033809	56622	8093	14.29
liver of-co-infection-4	2458873	2363796	32478	5375	16.55
liver of-co-infection-5	1943098	1864539	31930	5023	15.73
liver of-co-infection-6	1548995	1495232	27948	4158	14.88
liver of-co-infection-7	3358207	3238114	44247	9151	20.68
liver of-co-infection-8	301189	291364	14039	3530	25.14
liver of-co-infection-9	1779058	1685659	27923	5742	20.56
liver of-co-infection-10	2446285	2349456	33223	6621	19.93
liver of-co-infection-11	4820075	4626936	50148	8580	17.11
liver of-co-infection-12	1813297	1740739	29428	5575	18.94
kidney of-mono-infection-1	7835336	7578347	216335	30451	14.08
kidney of-mono-infection-2	2048343	1945679	71817	9923	13.82
kidney of-mono-infection-3	3283803	3120361	95195	13541	14.22
kidney of-mono-infection-4	3606475	3473591	106037	12667	11.95
kidney of-mono-infection-5	4069536	3899320	129388	18228	14.09
kidney of-mono-infection-6	2759558	2613075	82199	9904	12.05
kidney of-co-infection-1	2895926	2781422	62668	12518	19.98
kidney of-co-infection-2	635480	594253	22323	4185	18.75
kidney of-co-infection-3	917356	865946	28828	5821	20.19
kidney of-co-infection-4	1445275	1382245	36481	7038	19.29
kidney of-co-infection-5	1032634	967520	33980	7001	20.6
kidney of-co-infection-6	1198477	1142810	33472	6043	18.05
kidney of-co-infection-7	1249931	1192384	32168	6172	19.19
kidney of-co-infection-8	929949	885915	28986	5873	20.26
