# Supplementary material for: Essential Fitness Repertoire of Staphylococcus aureus during Co-infection with Acinetobacter baumannii In Vivo
Source: mSystems. 2022 Aug 30;7(5):e00338-22. doi: 10.1128/msystems.00338-22 (PMC9600432; doi:10.1128/msystems.00338-22)
Supplement: TABLE S2 [file msystems.00338-22-s0002.xls]

## Sheet: Essential genes
Supplemental Table 2. Statistics of S. aureus essential genes for mono-infection and co-infection with A. baumannii
In vitro essential genes			Mono-infection essential genes					Co-infection essential genes					Essential for both Mono- and Co-infections					Unique to Mono-infection					Unique to Co-infection
Gene locus	Product	No. of Tn insertions	Gene locus	Log2(Fold change)	P-adj value	Product	Tissue-specific	Gene locus	Log2(Fold change)	P-adj value	Product	Tissue-specifc	Gene locus	Log2(Fold change)	P-adj value	Product	Tissue-specific	Gene locus	Log2(Fold change)	P-adj value	Product	Tissue-specific	Gene locus	Log2(Fold change)	P-adj value	Product	Tissue-specifc
NWMN_1839	Asp-tRNA(Asn)/Glu-tRNA(Gln) amidotransferase subunit GatC	0	NWMN_0968	-3.67733	0.00714912	Spermidine/putrescine import ABC transporter substrate-binding protein PotD (TC 3.A.1.11.1)	liver	NWMN_0958	-2.67187	0.0472497	hypothetical protein	liver	NWMN_0968	-3.67733	0.00714912	Spermidine/putrescine import ABC transporter substrate-binding protein PotD (TC 3.A.1.11.1)	liver or kidney	NWMN_0098	-3.57863	0.023888	Probable polysaccharide biosynthesis protein EpsC	liver	NWMN_0958	-2.67187	0.0472497	hypothetical protein	liver
NWMN_2152	50S ribosomal protein L3	0	NWMN_0098	-3.57863	0.023888	Probable polysaccharide biosynthesis protein EpsC	liver	NWMN_0967	-5.78877	0.000301995	Spermidine/putrescine import ABC transporter permease protein PotC (TC 3.A.1.11.1)	liver	NWMN_0976	-4.39784	0.0358165	hypothetical protein	liver	NWMN_0984	-3.85176	0.0363398	Glycerophosphoryl diester phosphodiesterase	liver	NWMN_0967	-5.78877	0.000301995	Spermidine/putrescine import ABC transporter permease protein PotC (TC 3.A.1.11.1)	liver
NWMN_0699	Class Ib ribonucleoside-diphosphate reductase assembly flavoprotein NrdI	0	NWMN_0976	-4.39784	0.0358165	hypothetical protein	liver	NWMN_0968	-3.34987	0.0112349	Spermidine/putrescine import ABC transporter substrate-binding protein PotD (TC 3.A.1.11.1)	liver and kidney	NWMN_0099	-4.41361	0.0204038	Capsular polysaccharide synthesis enzyme Cap5E	liver	NWMN_1778	-6.32371	0.0173538	Phage minor structural protein	liver	NWMN_0970	-5.6831	0.00146669	hypothetical protein	liver
NWMN_2013	F0F1 ATP synthase subunit A	0	NWMN_0099	-4.41361	0.0204038	Capsular polysaccharide synthesis enzyme Cap5E	liver	NWMN_0970	-5.6831	0.00146669	hypothetical protein	liver	NWMN_0999	-6.04193	0.0290819	Hypothetical protein%2C phi-ETA orf17 homolog [SA bacteriophages 11%2C Mu50B]	liver	NWMN_0107	-3.32555	0.0371581	Capsular polysaccharide synthesis enzyme Cap8M	liver	NWMN_0977	-3.25259	0.0372328	UPF0358 protein YlaN	liver
NWMN_1577	Primosomal protein DnaI	0	NWMN_0984	-3.85176	0.0363398	Glycerophosphoryl diester phosphodiesterase	liver	NWMN_0976	-4.69859	0.0189746	hypothetical protein	liver	NWMN_1041	-3.9057	0.0137486	Cell surface protein IsdA%2C transfers heme from hemoglobin to apo-IsdC	liver	NWMN_1039	-4.0613	0.0219101	Phage lysin%2C N-acetylmuramoyl-L-alanine amidase	liver	NWMN_0979	-2.58934	0.0425677	Pyruvate carboxylase	liver
NWMN_2134	50S ribosomal protein L30	0	NWMN_0999	-6.04193	0.0290819	Hypothetical protein%2C phi-ETA orf17 homolog [SA bacteriophages 11%2C Mu50B]	liver	NWMN_0977	-3.25259	0.0372328	UPF0358 protein YlaN	liver	NWMN_1105	-3.90746	0.0137486	Predicted ring-cleavage extradiol dioxygenase	liver or kidney	NWMN_1053	-5.89042	0.00622104	Z-ring-associated protein	liver	NWMN_0982	-3.30489	0.04688	Terminal oxidase biogenesis protein CtaM%2C putative heme A%2C heme O chaperone	liver
NWMN_2153	30S ribosomal protein S10	0	NWMN_1778	-6.32371	0.0173538	Phage minor structural protein	liver	NWMN_0979	-2.58934	0.0425677	Pyruvate carboxylase	liver	NWMN_0114	-4.04399	0.0117391	Cobalt-zinc-cadmium resistance protein	liver	NWMN_1060	-5.11596	0.0125154	Succinate dehydrogenase cytochrome b558 subunit	liver	NWMN_0987	-4.03977	0.0337644	16S rRNA (guanine(966)-N(2))-methyltransferase	liver
NWMN_2143	30S ribosomal protein S17	0	NWMN_0107	-3.32555	0.0371581	Capsular polysaccharide synthesis enzyme Cap8M	liver	NWMN_0099	-4.0968	0.0247858	Capsular polysaccharide synthesis enzyme Cap5E	liver	NWMN_1116	-5.19196	0.00605837	Orotate phosphoribosyltransferase	liver	NWMN_1067	-4.90647	0.0288816	FIG017917: hypothetical protein	liver	NWMN_0993	-3.99053	0.0120109	Hypothetical protein%2C SAV0849 homolog [SA bacteriophages 11%2C Mu50B]	liver
NWMN_1573	50S ribosomal protein L35	0	NWMN_1039	-4.0613	0.0219101	Phage lysin%2C N-acetylmuramoyl-L-alanine amidase	liver	NWMN_0982	-3.30489	0.04688	Terminal oxidase biogenesis protein CtaM%2C putative heme A%2C heme O chaperone	liver	NWMN_1164	-3.7988	0.00597685	ATP-dependent hsl protease ATP-binding subunit HslU	liver	NWMN_1074	-4.40449	0.0254606	hypothetical protein	liver	NWMN_0103	-6.28752	0.00029706	Capsular polysaccharide synthesis enzyme Cap5I	liver
NWMN_0357	30S ribosomal protein S6	0	NWMN_1041	-3.9057	0.0137486	Cell surface protein IsdA%2C transfers heme from hemoglobin to apo-IsdC	liver	NWMN_0987	-4.03977	0.0337644	16S rRNA (guanine(966)-N(2))-methyltransferase	liver	NWMN_0119	-5.47065	0.00732464	Acyl-CoA dehydrogenase%2C short-chain specific	liver	NWMN_0113	-4.28382	0.0136773	Aldehyde dehydrogenase B	liver	NWMN_0106	-5.53359	0.00246359	Capsular polysaccharide synthesis enzyme Cap5L	liver
NWMN_2127	30S ribosomal protein S11	0	NWMN_1053	-5.89042	0.00622104	Z-ring-associated protein	liver	NWMN_0993	-3.99053	0.0120109	Hypothetical protein%2C SAV0849 homolog [SA bacteriophages 11%2C Mu50B]	liver	NWMN_1169	-4.29902	0.0439523	Ribosome recycling factor	liver or kidney	NWMN_1097	-2.3079	0.0419802	FIG00003370: Multicopper polyphenol oxidase	liver	NWMN_1780	-4.91542	0.00064238	Phage tail tape measure	liver
NWMN_2133	50S ribosomal protein L15	0	NWMN_1060	-5.11596	0.0125154	Succinate dehydrogenase cytochrome b558 subunit	liver	NWMN_0999	-6.1491	0.0202207	Hypothetical protein%2C phi-ETA orf17 homolog [SA bacteriophages 11%2C Mu50B]	liver	NWMN_1196	-3.87202	0.041055	hypothetical protein	liver or kidney	NWMN_1124	-5.37761	0.015412	hypothetical protein	liver	NWMN_1068	-3.96667	0.00137531	FIG016906: hypothetical protein	liver
NWMN_1255	YneF family protein	1	NWMN_1067	-4.90647	0.0288816	FIG017917: hypothetical protein	liver	NWMN_0103	-6.28752	0.00029706	Capsular polysaccharide synthesis enzyme Cap5I	liver	NWMN_1208	-5.03413	0.00130227	Glycerol kinase	liver	NWMN_0121	-4.71614	0.00206813	NAD-dependent formate dehydrogenase	liver	NWMN_1085	-3.37619	0.0139007	Pyrimidine 5'-nucleotidase YjjG	liver and kidney
NWMN_1500	YqeG family HAD IIIA-type phosphatase	1	NWMN_1074	-4.40449	0.0254606	hypothetical protein	liver	NWMN_0106	-5.53359	0.00246359	Capsular polysaccharide synthesis enzyme Cap5L	liver	NWMN_1213	-6.51478	0.0116601	Glutathione peroxidase @ Thioredoxin peroxidase	liver	NWMN_1202	-3.2328	0.0246812	hypothetical protein	liver	NWMN_0112	-4.26795	0.0204934	Inner membrane protein YbaN	liver
NWMN_1546	GTPase ObgE	1	NWMN_0113	-4.28382	0.0136773	Aldehyde dehydrogenase B	liver	NWMN_1780	-4.91542	0.00064238	Phage tail tape measure	liver	NWMN_0124	-2.57509	0.00443907	4'-phosphopantetheinyl transferase	liver	NWMN_1215	-5.11445	0.0496257	Aluminum resistance protein	liver	NWMN_1086	-3.81006	0.0102219	Uncharacterized N-acetyltransferase BT9727_3663	liver
NWMN_1496	Nicotinate (nicotinamide) nucleotide adenylyltransferase	1	NWMN_1097	-2.3079	0.0419802	FIG00003370: Multicopper polyphenol oxidase	liver	NWMN_1041	-4.60757	0.00268386	Cell surface protein IsdA%2C transfers heme from hemoglobin to apo-IsdC	liver	NWMN_1225	-3.47929	0.0424934	hypothetical protein	liver	NWMN_1244	-3.8645	0.0496257	hypothetical protein	liver	NWMN_1098	-5.89728	0.0159911	Pyridoxal phosphate-containing protein YggS	liver
NWMN_0881	Enoyl-ACP reductase FabI	1	NWMN_1105	-3.90746	0.0137486	Predicted ring-cleavage extradiol dioxygenase	liver and kidney	NWMN_1068	-3.96667	0.00137531	FIG016906: hypothetical protein	liver	NWMN_1247	-5.10398	0.0125154	LSU ribosomal protein L33p @ LSU ribosomal protein L33p%2C zinc-dependent	liver	NWMN_1288	-3.70324	0.0222653	Putative hydrolase	liver	NWMN_1100	-2.38733	0.0202207	Cell division integral membrane protein%2C YggT and half-length relatives	liver
NWMN_1149	Ribosome maturation factor RimM	1	NWMN_0114	-4.04399	0.0117391	Cobalt-zinc-cadmium resistance protein	liver	NWMN_1085	-3.37619	0.0139007	Pyrimidine 5'-nucleotidase YjjG	liver and kidney	NWMN_0130	-2.66035	0.0426609	Na(+)-dependent branched-chain amino acid transporter	liver or kidney	NWMN_1292	-3.15976	0.0482794	ABC transporter%2C permease protein 2 (cluster 5%2C nickel/peptides/opines)	liver	NWMN_1113	-3.0609	0.0450761	Carbamoyl-phosphate synthase small chain	liver
NWMN_2131	Adenylate kinase	1	NWMN_1116	-5.19196	0.00605837	Orotate phosphoribosyltransferase	liver	NWMN_0112	-4.26795	0.0204934	Inner membrane protein YbaN	liver	NWMN_1293	-4.12197	0.0243085	ABC transporter%2C permease protein 1 (cluster 5%2C nickel/peptides/opines)	liver or kidney	NWMN_1304	-3.5914	0.0237778	Aspartokinase	liver	NWMN_1130	-1.78376	0.0189451	Serine/threonine protein kinase PrkC%2C regulator of stationary phase	liver
NWMN_2130	Translation initiation factor IF-1	1	NWMN_1124	-5.37761	0.015412	hypothetical protein	liver	NWMN_1086	-3.81006	0.0102219	Uncharacterized N-acetyltransferase BT9727_3663	liver	NWMN_0134	-3.22147	0.0436676	Outer surface protein of unknown function%2C cellobiose operon	liver	NWMN_1323	-3.66889	0.0240395	Uncharacterized protein YozC	liver	NWMN_1154	-4.37057	0.00355861	Ribonuclease HII	liver
NWMN_0476	Dihydropteroate synthase	1	NWMN_1164	-3.7988	0.00597685	ATP-dependent hsl protease ATP-binding subunit HslU	liver	NWMN_1098	-5.89728	0.0159911	Pyridoxal phosphate-containing protein YggS	liver	NWMN_0135	-4.1265	0.0109805	N-acetylmuramic acid 6-phosphate etherase	liver	NWMN_1325	-6.16579	9.59e-05	Dihydrolipoamide succinyltransferase component (E2) of 2-oxoglutarate dehydrogenase complex	liver	NWMN_1160	-7.49053	7.43e-05	DNA topoisomerase I	liver
NWMN_2120	50S ribosomal protein L13	1	NWMN_0119	-5.47065	0.00732464	Acyl-CoA dehydrogenase%2C short-chain specific	liver	NWMN_1100	-2.38733	0.0202207	Cell division integral membrane protein%2C YggT and half-length relatives	liver	NWMN_0137	-2.13954	0.0427822	Transcriptional regulator%2C RpiR family	liver	NWMN_1326	-2.24274	0.0441067	2-oxoglutarate dehydrogenase E1 component	liver	NWMN_1163	-2.91068	0.0192876	ATP-dependent protease subunit HslV	liver
NWMN_2144	50S ribosomal protein L29	1	NWMN_1169	-4.29902	0.0439523	Ribosome recycling factor	liver and kidney	NWMN_1105	-5.90634	0.000107488	Predicted ring-cleavage extradiol dioxygenase	liver	NWMN_1350	-2.5834	0.0137777	DNA polymerase I 5'-3' exonuclease domain	liver	NWMN_0138	-4.73389	0.0248238	hypothetical protein	liver	NWMN_1186	-3.62763	0.000779144	Transcriptional regulator in cluster with Zn-dependent hydrolase	liver
NWMN_1959	tRNA (adenosine(37)-N6)-threonylcarbamoyltransferase complex ATPase subunit type 1 TsaE	1	NWMN_0121	-4.71614	0.00206813	NAD-dependent formate dehydrogenase	liver	NWMN_0114	-3.34086	0.0301319	Cobalt-zinc-cadmium resistance protein	liver	NWMN_1378	-4.96445	0.00268906	Nucleoside diphosphate kinase	liver or kidney	NWMN_1346	-5.80713	0.00299205	MFS-type transporter quinolone resistance protein NorB/NorC	liver	NWMN_1203	-2.18102	0.0222898	Substrate-specific component ThiW of predicted thiazole ECF transporter	liver
NWMN_0507	30S ribosomal protein S12	1	NWMN_1196	-3.87202	0.041055	hypothetical protein	liver	NWMN_1113	-3.0609	0.0450761	Carbamoyl-phosphate synthase small chain	liver	NWMN_1383	-4.37888	0.0497899	Glycerol-3-phosphate dehydrogenase [NAD(P)+]	liver	NWMN_1361	-6.19754	0.0207533	Multimodular transpeptidase-transglycosylase / Penicillin-binding protein 1A/1B (PBP1)	liver	NWMN_0123	-1.33136	0.00539107	Polyketide synthase modules and related proteins	liver
NWMN_2617	Phenol-soluble modulin PSM-alpha-3	1	NWMN_1202	-3.2328	0.0246812	hypothetical protein	liver	NWMN_1116	-4.5624	0.0127233	Orotate phosphoribosyltransferase	liver	NWMN_1397	-5.92863	0.000915447	hypothetical protein within a prophage	liver	NWMN_1363	-3.34264	0.00389561	Endonuclease III	liver	NWMN_1214	-3.3248	0.00210655	Ribosome LSU-associated GTP-binding protein HflX	liver
NWMN_2150	50S ribosomal protein L23	1	NWMN_1208	-5.03413	0.00130227	Glycerol kinase	liver	NWMN_1130	-1.78376	0.0189451	Serine/threonine protein kinase PrkC%2C regulator of stationary phase	liver	NWMN_1420	-4.96763	0.0383405	UPF0403 protein YqiW	liver	NWMN_1389	-4.65204	6.28e-05	Elastin binding protein EbpS	liver	NWMN_1227	-2.67658	0.031567	hypothetical protein	liver
NWMN_2139	Type Z 30S ribosomal protein S14	1	NWMN_1213	-6.51478	0.0116601	Glutathione peroxidase @ Thioredoxin peroxidase	liver	NWMN_1154	-4.37057	0.00355861	Ribonuclease HII	liver	NWMN_1467	-5.47045	0.00343222	Transcriptional repressor CcpN%2C MarR family	liver or kidney	NWMN_0145	-3.99223	0.0073231	Putative glutathione transporter%2C permease component%3B Dipeptide ABC transporter%2C permease protein DppC (TC 3.A.1.5.2)	liver	NWMN_0127	-3.0048	0.0372155	Glutamate N-acetyltransferase @ N-acetylglutamate synthase	liver
NWMN_2138	30S ribosomal protein S8	1	NWMN_0124	-2.57509	0.00443907	4'-phosphopantetheinyl transferase	liver	NWMN_1160	-7.49053	7.43e-05	DNA topoisomerase I	liver	NWMN_0151	-2.61424	0.014019	Maltose/maltodextrin transport ATP-binding protein MalK%3B Maltodextrin ABC transporter%2C ATP-binding protein MsmX	liver	NWMN_0002	-5.98599	0.00524696	FIG01109439: hypothetical protein	liver	NWMN_1239	-5.82272	0.00333007	Aspartokinase	liver
NWMN_2147	50S ribosomal protein L22	1	NWMN_1215	-5.11445	0.0496257	Aluminum resistance protein	liver	NWMN_1163	-2.91068	0.0192876	ATP-dependent protease subunit HslV	liver	NWMN_1554	-6.05814	0.023888	hypothetical protein	liver	NWMN_1418	-6.56301	0.00524696	Uncharacterized peptidase YqjE	liver	NWMN_1242	-5.7642	0.0224808	Homoserine kinase	liver
NWMN_2148	30S ribosomal protein S19	1	NWMN_1225	-3.47929	0.0424934	hypothetical protein	liver	NWMN_1164	-6.40766	1.65e-06	ATP-dependent hsl protease ATP-binding subunit HslU	liver	NWMN_1588	-3.80042	0.0219001	Citrate synthase (si)	liver or kidney	NWMN_1435	-5.37342	0.000592855	hypothetical protein	liver	NWMN_1257	-5.25124	0.000950243	Exonuclease SbcD	liver
NWMN_2003	3-hydroxyacyl-ACP dehydratase FabZ	1	NWMN_1244	-3.8645	0.0496257	hypothetical protein	liver	NWMN_0119	-5.16178	0.00916207	Acyl-CoA dehydrogenase%2C short-chain specific	liver	NWMN_0163	-4.47801	0.0177418	Pyruvate formate-lyase activating enzyme	liver	NWMN_1447	-6.01536	0.0401456	Late competence protein ComGB%2C access of DNA to ComEA	liver and kidney	NWMN_1277	-5.41717	0.00608801	Prephenate dehydrogenase	liver
NWMN_2145	50S ribosomal protein L16	1	NWMN_1247	-5.10398	0.0125154	LSU ribosomal protein L33p @ LSU ribosomal protein L33p%2C zinc-dependent	liver	NWMN_1186	-3.62763	0.000779144	Transcriptional regulator in cluster with Zn-dependent hydrolase	liver	NWMN_1600	-4.00289	0.0217933	Universal stress protein family	liver	NWMN_1456	-5.0726	0.00524696	Superoxide dismutase [Mn]%3B Superoxide dismutase [Fe]	liver	NWMN_1294	-2.84733	0.018938	hypothetical protein	liver
NWMN_0508	30S ribosomal protein S7	1	NWMN_0130	-2.66035	0.0426609	Na(+)-dependent branched-chain amino acid transporter	liver and kidney	NWMN_1196	-4.67564	0.0100967	hypothetical protein	liver and kidney	NWMN_1603	-5.49722	0.00451944	Alanine dehydrogenase	liver	NWMN_1458	-4.17383	0.0324726	Zinc ABC transporter%2C permease protein ZnuB	liver	NWMN_1297	-3.88245	0.0129986	Phosphate ABC transporter%2C ATP-binding protein PstB (TC 3.A.1.7.1)	liver
NWMN_0497	Preprotein translocase subunit SecE	1	NWMN_1288	-3.70324	0.0222653	Putative hydrolase	liver	NWMN_1203	-2.18102	0.0222898	Substrate-specific component ThiW of predicted thiazole ECF transporter	liver	NWMN_1614	-5.77108	0.00819686	Glycerophosphoryl diester phosphodiesterase	liver	NWMN_1559	-2.65945	0.0436676	DNA-3-methyladenine glycosylase	liver	NWMN_1305	-5.13296	0.018938	Aspartate-semialdehyde dehydrogenase	liver
NWMN_0506	50S ribosomal protein L7ae-like protein	1	NWMN_1292	-3.15976	0.0482794	ABC transporter%2C permease protein 2 (cluster 5%2C nickel/peptides/opines)	liver	NWMN_0123	-1.33136	0.00539107	Polyketide synthase modules and related proteins	liver	NWMN_1624	-5.02391	0.000468611	Cell surface receptor IsdH for hemoglobin-haptoglobin complexes	liver	NWMN_1565	-3.77555	0.00588558	HemX protein%2C negative effector of steady-state concentration of glutamyl-tRNA reductase	liver	NWMN_1315	-2.74596	0.0096664	Acylphosphate phosphohydrolase	liver
NWMN_1574	Translation initiation factor IF-3	2	NWMN_1293	-4.12197	0.0243085	ABC transporter%2C permease protein 1 (cluster 5%2C nickel/peptides/opines)	liver	NWMN_1208	-5.69381	0.000205984	Glycerol kinase	liver	NWMN_1662	-4.57698	0.0310177	Diaminohydroxyphosphoribosylaminopyrimidine deaminase / 5-amino-6-(5-phosphoribosylamino)uracil reductase	liver	NWMN_1582	-2.54473	0.0490312	Formamidopyrimidine-DNA glycosylase	liver	NWMN_1320	-2.45316	0.0314815	Na(+)-dependent branched-chain amino acid transporter	liver
NWMN_0358	Single-stranded DNA-binding protein	2	NWMN_1304	-3.5914	0.0237778	Aspartokinase	liver	NWMN_1213	-6.05459	0.0145634	Glutathione peroxidase @ Thioredoxin peroxidase	liver	NWMN_1670	-6.25662	0.00575559	Hypothetical protein SAV1779	liver or kidney	NWMN_1586	-3.35631	0.023888	Alkaline phosphatase synthesis transcriptional regulatory protein PhoP	liver	NWMN_1328	-5.4576	0.00110441	Putative response regulator ArlR	liver
NWMN_1717	Gallidermin/nisin family lantibiotic	2	NWMN_0134	-3.22147	0.0436676	Outer surface protein of unknown function%2C cellobiose operon	liver	NWMN_1214	-3.3248	0.00210655	Ribosome LSU-associated GTP-binding protein HflX	liver	NWMN_1737	-6.82813	0.0262484	UPF0342 protein YheA	liver or kidney	NWMN_1609	-3.35038	0.00765633	tRNA 4-thiouridine synthase	liver	NWMN_1329	-4.80523	0.000767353	putative membrane-associated phospholipid phosphatase%2C PAP2 superfamily	liver
NWMN_0553	Mevalonate kinase	2	NWMN_0135	-4.1265	0.0109805	N-acetylmuramic acid 6-phosphate etherase	liver	NWMN_0124	-1.79047	0.0446399	4'-phosphopantetheinyl transferase	liver	NWMN_1742	-3.3702	0.0248634	Similar to ribosomal large subunit pseudouridine synthase D%2C Bacillus subtilis YhcT type	liver	NWMN_1637	-6.10714	0.00482441	FIG009688: Thioredoxin	liver	NWMN_1349	-6.52041	0.000205101	Alanine dehydrogenase	liver
NWMN_0510	Elongation factor Tu	2	NWMN_1323	-3.66889	0.0240395	Uncharacterized protein YozC	liver	NWMN_1225	-3.38231	0.038552	hypothetical protein	liver	NWMN_1762	-3.48755	0.0430228	Teichoic acid translocation permease protein TagG	liver	NWMN_1638	-2.95289	0.00921241	Glutamyl aminopeptidase%3B Deblocking aminopeptidase	liver	NWMN_1352	-2.30013	0.0122201	Uncharacterized iron-regulated membrane protein%3B Iron-uptake factor PiuB	liver
NWMN_2137	50S ribosomal protein L6	2	NWMN_1325	-6.16579	9.59e-05	Dihydrolipoamide succinyltransferase component (E2) of 2-oxoglutarate dehydrogenase complex	liver	NWMN_1227	-2.67658	0.031567	hypothetical protein	liver	NWMN_0180	-5.17271	0.0374699	PTS system%2C galactitol-specific IIA component	liver	NWMN_1643	-2.77978	0.0363398	D-alanine aminotransferase	liver	NWMN_1362	-4.23117	0.006412	Hypothetical protein in cluster with penicillin-binding protein PBP1%2C Staphylococcal type	liver
NWMN_1728	ABC transporter ATP-binding protein	2	NWMN_1326	-2.24274	0.0441067	2-oxoglutarate dehydrogenase E1 component	liver	NWMN_1233	-4.71238	0.000381277	Two-component system sensor histidine kinase	liver	NWMN_1817	-3.00348	0.000932719	Aminopeptidase S (Leu%2C Val%2C Phe%2C Tyr preference)	liver	NWMN_1658	-5.11116	0.0235881	Proline dehydrogenase	liver	NWMN_0140	-1.88744	0.0154255	hypothetical protein	liver
NWMN_1150	tRNA (guanosine(37)-N1)-methyltransferase TrmD	2	NWMN_0137	-2.13954	0.0427822	Transcriptional regulator%2C RpiR family	liver	NWMN_0127	-3.0048	0.0372155	Glutamate N-acetyltransferase @ N-acetylglutamate synthase	liver	NWMN_1832	-2.16815	0.0482794	DNA polymerase III polC-type	liver or kidney	NWMN_1679	-5.17602	0.017036	Hypothetical protein SAV1789	liver	NWMN_0141	-2.16972	0.0398323	hypothetical protein	liver and kidney
NWMN_1986	UDP-N-acetylmuramoyl-tripeptide--D-alanyl-D-alanine ligase	2	NWMN_0138	-4.73389	0.0248238	hypothetical protein	liver	NWMN_1239	-5.82272	0.00333007	Aspartokinase	liver	NWMN_1848	-5.2973	0.0122566	hypothetical protein	liver	NWMN_1687	-4.86952	0.0203115	Hypothetical protein SAV1798	liver	NWMN_1387	-2.95549	0.0301319	L-asparaginase	liver
NWMN_1167	Elongation factor Ts	2	NWMN_1346	-5.80713	0.00299205	MFS-type transporter quinolone resistance protein NorB/NorC	liver	NWMN_1242	-5.7642	0.0224808	Homoserine kinase	liver	NWMN_1864	-5.26349	0.000101813	hypothetical protein	liver	NWMN_1710	-6.38565	0.0103319	hypothetical protein	liver	NWMN_0143	-5.02916	0.0135751	Putative glutathione transporter%2C ATP-binding component	liver
NWMN_2142	50S ribosomal protein L14	2	NWMN_1350	-2.5834	0.0137777	DNA polymerase I 5'-3' exonuclease domain	liver	NWMN_1247	-6.95852	0.000313498	LSU ribosomal protein L33p @ LSU ribosomal protein L33p%2C zinc-dependent	liver	NWMN_1873	-3.71907	0.00613584	Beta-hemolysin	liver	NWMN_1748	-5.66637	0.0140646	Epoxyqueuosine reductase QueG	liver	NWMN_1396	-5.17841	0.0296598	hypothetical protein	liver
NWMN_1547	50S ribosomal protein L27	2	NWMN_1361	-6.19754	0.0207533	Multimodular transpeptidase-transglycosylase / Penicillin-binding protein 1A/1B (PBP1)	liver	NWMN_1257	-5.25124	0.000950243	Exonuclease SbcD	liver	NWMN_0019	-3.59168	0.000286429	Two-component system YycFG regulatory protein YycH	liver	NWMN_1749	-3.63961	0.0358182	Glutamine ABC transporter%2C ATP-binding protein GlnQ	liver	NWMN_1401	-3.83212	0.0450761	LSU rRNA pseudouridine(2605) synthase	liver
NWMN_1595	Acetyl-CoA carboxylase carboxyltransferase subunit beta	2	NWMN_1363	-3.34264	0.00389561	Endonuclease III	liver	NWMN_0130	-2.54504	0.0425261	Na(+)-dependent branched-chain amino acid transporter	liver	NWMN_0191	-4.61807	0.0152918	CDP-ribitol ribitolphosphotransferase	liver	NWMN_1028	-6.45162	0.00998493	Phage tail tape measure	liver	NWMN_1409	-3.66156	0.0277078	Oxidoreductase%2C short-chain dehydrogenase/reductase family	liver
NWMN_2141	50S ribosomal protein L24	2	NWMN_1378	-4.96445	0.00268906	Nucleoside diphosphate kinase	liver	NWMN_1277	-5.41717	0.00608801	Prephenate dehydrogenase	liver	NWMN_1880	-4.44061	0.036344	Staphylokinase	liver	NWMN_1818	-2.36712	0.0253678	Hypothetical protein YfkK	liver	NWMN_1416	-6.01519	0.013341	Glyoxalase/bleomycin resistance protein/dioxygenase superfamily protein	liver
NWMN_2119	30S ribosomal protein S9	2	NWMN_1383	-4.37888	0.0497899	Glycerol-3-phosphate dehydrogenase [NAD(P)+]	liver	NWMN_1294	-2.84733	0.018938	hypothetical protein	liver	NWMN_1881	-3.8757	0.0116316	Phage lysin%2C N-acetylmuramoyl-L-alanine amidase	liver	NWMN_1834	-4.05707	0.007728	Hypothetical protein SAV1896	liver	NWMN_1419	-3.28439	0.0145358	hypothetical protein	liver
NWMN_1432	Acetyl-CoA carboxylase biotin carboxyl carrier protein	2	NWMN_1389	-4.65204	6.28e-05	Elastin binding protein EbpS	liver	NWMN_1297	-3.88245	0.0129986	Phosphate ABC transporter%2C ATP-binding protein PstB (TC 3.A.1.7.1)	liver	NWMN_1899	-5.47609	2.45e-06	Phage terminase%2C large subunit	liver or kidney	NWMN_1842	-4.55148	0.0389939	DNA ligase (NAD(+))	liver	NWMN_1437	-6.12275	0.0154255	Octanoate-[acyl-carrier-protein]-protein-N-octanoyltransferase%2C LipM	liver
NWMN_0499	50S ribosomal protein L11	2	NWMN_1397	-5.92863	0.000915447	hypothetical protein within a prophage	liver	NWMN_1305	-5.13296	0.018938	Aspartate-semialdehyde dehydrogenase	liver	NWMN_1901	-5.00985	0.0264924	Phage-associated homing endonuclease	liver	NWMN_1865	-3.62787	0.00806188	hypothetical protein	liver	NWMN_1441	-4.52324	0.0418802	Aminomethyltransferase (glycine cleavage system T protein)	liver
NWMN_2619	Phenol-soluble modulin PSM-alpha-1	2	NWMN_0145	-3.99223	0.0073231	Putative glutathione transporter%2C permease component%3B Dipeptide ABC transporter%2C permease protein DppC (TC 3.A.1.5.2)	liver	NWMN_1309	-4.82631	0.0104149	N-acetyl-L%2CL-diaminopimelate deacetylase	liver	NWMN_1902	-4.13214	0.000800609	Phage protein	liver	NWMN_1887	-5.00173	0.000682319	Phage protein	liver	NWMN_1448	-4.19261	0.0241487	Late competence protein ComGA%2C access of DNA to ComEA	liver
NWMN_2012	F0F1 ATP synthase subunit C	2	NWMN_0002	-5.98599	0.00524696	FIG01109439: hypothetical protein	liver	NWMN_0134	-4.25137	0.0054569	Outer surface protein of unknown function%2C cellobiose operon	liver	NWMN_1907	-6.23542	6.07e-05	Endodeoxyribonuclease RusA	liver	NWMN_1914	-5.35376	0.0449394	Hypothetical protein%2C PVL orf39 homolog [SA bacteriophages 11%2C Mu50B]	liver	NWMN_1455	-2.06955	0.0126279	Uncharacterized protein YqgF	liver
NWMN_1620	1-acyl-sn-glycerol-3-phosphate acyltransferase	2	NWMN_1418	-6.56301	0.00524696	Uncharacterized peptidase YqjE	liver	NWMN_1315	-2.74596	0.0096664	Acylphosphate phosphohydrolase	liver	NWMN_1921	-6.13185	0.0272436	CI-like repressor%2C phage associated	liver	NWMN_1917	-2.85391	0.0493544	Phage protein	liver	NWMN_1480	-4.73262	8.91e-05	16S rRNA (uracil(1498)-N(3))-methyltransferase	liver
NWMN_1216	MerR family transcriptional regulator	2	NWMN_1420	-4.96763	0.0383405	UPF0403 protein YqiW	liver	NWMN_0135	-4.60565	0.00332232	N-acetylmuramic acid 6-phosphate etherase	liver	NWMN_0198	-2.46998	0.0273064	Transcriptional regulator%2C GntR family	liver	NWMN_1933	-4.43871	0.0293835	Protein export cytoplasm protein SecA ATPase RNA helicase (TC 3.A.5.1.1)	liver	NWMN_1481	-1.98388	0.00920688	Ribosomal protein L11 methyltransferase	liver
NWMN_1266	Glycerol-3-phosphate 1-O-acyltransferase PlsY	3	NWMN_1435	-5.37342	0.000592855	hypothetical protein	liver	NWMN_1320	-2.45316	0.0314815	Na(+)-dependent branched-chain amino acid transporter	liver	NWMN_0199	-4.66378	0.0428328	PTS system%2C N-acetylglucosamine-specific IIA component / PTS system%2C N-acetylglucosamine-specific IIB component / PTS system%2C N-acetylglucosamine-specific IIC component	liver	NWMN_1968	-4.38588	0.0125154	Putative metallopeptidase (Zinc) SprT family	liver	NWMN_1491	-5.26934	0.000523666	dCMP deaminase @ Late competence protein ComEB	liver
NWMN_1382	DNA-binding protein HU	3	NWMN_1447	-6.01536	0.0401456	Late competence protein ComGB%2C access of DNA to ComEA	liver and kidney	NWMN_1328	-5.4576	0.00110441	Putative response regulator ArlR	liver	NWMN_1945	-6.81941	8.96e-07	Accessory gene regulator C (sensor histidine kinase)	liver	NWMN_2040	-6.58868	0.0124254	Pyrimidine-nucleoside phosphorylase	liver	NWMN_1492	-4.39819	0.0102219	Late competence protein ComEA%2C DNA receptor	liver
NWMN_2151	50S ribosomal protein L4	3	NWMN_1456	-5.0726	0.00524696	Superoxide dismutase [Mn]%3B Superoxide dismutase [Fe]	liver	NWMN_1329	-4.80523	0.000767353	putative membrane-associated phospholipid phosphatase%2C PAP2 superfamily	liver	NWMN_1969	-2.55261	0.0172827	Transcription accessory protein (S1 RNA-binding domain)	liver	NWMN_0213	-5.20727	0.00242986	hypothetical protein	liver	NWMN_1504	-4.14383	0.0110785	hypothetical protein	liver
NWMN_0787	Cysteine desulfurase	3	NWMN_1458	-4.17383	0.0324726	Zinc ABC transporter%2C permease protein ZnuB	liver	NWMN_0137	-2.36225	0.019296	Transcriptional regulator%2C RpiR family	liver	NWMN_1998	-6.52774	0.0105789	Thiaminase II involved in salvage of thiamin pyrimidine moiety	liver	NWMN_2115	-5.70414	0.0307041	ClpB protein	liver	NWMN_1505	-6.13993	0.00046356	Uncharacterized metal ion transporter YcsG%2C Mn(2+)/Fe(2+) NRAMP family	liver
NWMN_2614	50S ribosomal protein L34	3	NWMN_1467	-5.47045	0.00343222	Transcriptional repressor CcpN%2C MarR family	liver	NWMN_1349	-6.52041	0.000205101	Alanine dehydrogenase	liver	NWMN_1999	-5.43359	0.020932	SceD-like transglycosylase%2C biomarker for vancomycin-intermediate strains	liver	NWMN_0217	-6.03984	0.0114248	hypothetical protein	liver	NWMN_1542	-2.68162	0.0275016	S-adenosylmethionine:tRNA ribosyltransferase-isomerase	liver
NWMN_0853	Ketoacyl-ACP synthase III	3	NWMN_0151	-2.61424	0.014019	Maltose/maltodextrin transport ATP-binding protein MalK%3B Maltodextrin ABC transporter%2C ATP-binding protein MsmX	liver	NWMN_1350	-2.82195	0.0049134	DNA polymerase I 5'-3' exonuclease domain	liver	NWMN_2005	-4.55185	0.0173255	Uncharacterized membrane protein YwzB	liver	NWMN_2186	-2.68015	0.0177418	Acyl-CoA dehydrogenase	liver	NWMN_0162	-4.13822	0.0176564	Pyruvate formate-lyase	liver
NWMN_1716	Gallidermin/nisin family lantibiotic	3	NWMN_1554	-6.05814	0.023888	hypothetical protein	liver	NWMN_1352	-2.30013	0.0122201	Uncharacterized iron-regulated membrane protein%3B Iron-uptake factor PiuB	liver	NWMN_2035	-4.5854	0.0194793	Hypothetical protein SAV2131	liver	NWMN_2207	-4.25192	0.0172954	Autolysin	liver	NWMN_1607	-3.35976	0.0493511	Thiol peroxidase%2C Tpx-type	liver
NWMN_2102	hypothetical protein	3	NWMN_1559	-2.65945	0.0436676	DNA-3-methyladenine glycosylase	liver	NWMN_1362	-4.23117	0.006412	Hypothetical protein in cluster with penicillin-binding protein PBP1%2C Staphylococcal type	liver	NWMN_2037	-4.39397	0.0012092	HmrA protein involved in methicillin resistance / amidohydrolase of M40 family	liver	NWMN_2230	-3.99127	0.0177646	N-acetyl-L%2CL-diaminopimelate deacetylase homolog	liver	NWMN_1619	-2.83717	0.0370809	PTS system%2C N-acetylglucosamine-specific IIC component / PTS system%2C N-acetylglucosamine-specific IIB component	liver
NWMN_1851	Nicotinate phosphoribosyltransferase	3	NWMN_1565	-3.77555	0.00588558	HemX protein%2C negative effector of steady-state concentration of glutamyl-tRNA reductase	liver	NWMN_0140	-1.88744	0.0154255	hypothetical protein	liver	NWMN_2039	-3.4511	0.0431158	Hypothetical protein SAV2135	liver	NWMN_2234	-6.22694	0.0047219	Fosfomycin resistance protein FosB	liver	NWMN_1630	-4.0324	0.014364	Chorismate mutase I / 2-keto-3-deoxy-D-arabino-heptulosonate-7-phosphate synthase I beta	liver
NWMN_0501	50S ribosomal protein L10	3	NWMN_1582	-2.54473	0.0490312	Formamidopyrimidine-DNA glycosylase	liver	NWMN_0141	-2.16972	0.0398323	hypothetical protein	liver and kidney	NWMN_0209	-3.39268	0.0103319	Choloylglycine hydrolase	liver or kidney	NWMN_2247	-3.81672	0.0436676	Isopentenyl-diphosphate delta-isomerase%2C FMN-dependent	liver	NWMN_1639	-4.93986	0.00803967	Hypothetical protein MW1689	liver
NWMN_2129	50S ribosomal protein L36	3	NWMN_1586	-3.35631	0.023888	Alkaline phosphatase synthesis transcriptional regulatory protein PhoP	liver	NWMN_1378	-5.12244	0.00145711	Nucleoside diphosphate kinase	liver and kidney	NWMN_2055	-8.12878	4.52e-08	ABC transporter%2C ATP-binding protein	liver	NWMN_2256	-6.24133	0.00373689	Teicoplanin resistance transporter%2C TcaB family > TcaB	liver	NWMN_1648	-4.78224	0.0114613	Uncharacterized flavin-containing protein YtfP	liver
NWMN_2135	30S ribosomal protein S5	3	NWMN_1588	-3.80042	0.0219001	Citrate synthase (si)	liver and kidney	NWMN_1383	-4.97411	0.0192845	Glycerol-3-phosphate dehydrogenase [NAD(P)+]	liver	NWMN_2068	-4.06307	0.00168631	Uncharacterized MFS-type transporter	liver	NWMN_2273	-6.73604	1.19e-05	Attachment to host cells and virulence	liver	NWMN_1668	-5.78813	7.77e-05	Hypothetical protein SAV1777	liver and kidney
NWMN_1168	UMP kinase	3	NWMN_0163	-4.47801	0.0177418	Pyruvate formate-lyase activating enzyme	liver	NWMN_1387	-2.95549	0.0301319	L-asparaginase	liver	NWMN_2079	-3.8448	0.0136773	Hypothetical protein SAV2178	liver	NWMN_2285	-4.76859	0.0424934	hypothetical protein	liver	NWMN_1714	-4.70458	0.0487418	hypothetical protein	liver
NWMN_2128	30S ribosomal protein S13	3	NWMN_1600	-4.00289	0.0217933	Universal stress protein family	liver	NWMN_0143	-5.02916	0.0135751	Putative glutathione transporter%2C ATP-binding component	liver	NWMN_2104	-5.66993	0.00635338	Oxidoreductase%2C aldo/keto reductase family	liver	NWMN_0233	-4.88643	0.0232548	Repetitive hypothetical protein near ESAT cluster%2C SA0282 homolog	liver	NWMN_1718	-4.42895	0.0483164	Cytolytic pore-forming protein F component > Leukotoxin LukD	liver
NWMN_0477	Dihydroneopterin aldolase	3	NWMN_1603	-5.49722	0.00451944	Alanine dehydrogenase	liver	NWMN_1396	-5.17841	0.0296598	hypothetical protein	liver	NWMN_2108	-5.93716	0.00305863	Hydrolase%2C HAD superfamily	liver	NWMN_2313	-3.08626	0.0210136	L-cystine ABC transporter%2C substrate-binding protein TcyA	liver	NWMN_0175	-5.34904	0.00263918	Flavohemoglobin / Nitric oxide dioxygenase	liver
NWMN_1958	tRNA (adenosine(37)-N6)-threonylcarbamoyltransferase complex dimerization subunit type 1 TsaB	3	NWMN_1609	-3.35038	0.00765633	tRNA 4-thiouridine synthase	liver	NWMN_1397	-3.47274	0.0456678	hypothetical protein within a prophage	liver	NWMN_1886	-4.72355	0.0409415	conserved domain protein%2C putative	liver or kidney	NWMN_2323	-7.50434	0.000343715	8-amino-7-oxononanoate synthase	liver	NWMN_1736	-4.66583	0.0107739	DNA double-strand break repair protein Mre11	liver
NWMN_2010	F0F1 ATP synthase subunit delta	3	NWMN_1614	-5.77108	0.00819686	Glycerophosphoryl diester phosphodiesterase	liver	NWMN_1401	-3.83212	0.0450761	LSU rRNA pseudouridine(2605) synthase	liver	NWMN_2162	-4.23063	0.00387418	RND multidrug efflux transporter%3B Acriflavin resistance protein	liver	NWMN_2326	-5.4568	0.0143272	Dethiobiotin synthase BioD	liver	NWMN_1738	-2.46202	0.0420065	Hypothetical protein SAV1846	liver
NWMN_0529	GTP cyclohydrolase I FolE2	3	NWMN_1624	-5.02391	0.000468611	Cell surface receptor IsdH for hemoglobin-haptoglobin complexes	liver	NWMN_1409	-3.66156	0.0277078	Oxidoreductase%2C short-chain dehydrogenase/reductase family	liver	NWMN_2172	-4.38261	0.0125154	Molybdopterin-guanine dinucleotide biosynthesis protein MobB	liver or kidney	NWMN_2341	-4.02492	0.00373689	Hypothetical protein%2C similar to glucose epimerase	liver	NWMN_1740	-3.31909	0.0224218	Two-component transcriptional response regulator%2C LuxR family	liver
NWMN_1938	Co-chaperone GroES	3	NWMN_1637	-6.10714	0.00482441	FIG009688: Thioredoxin	liver	NWMN_1416	-6.01519	0.013341	Glyoxalase/bleomycin resistance protein/dioxygenase superfamily protein	liver	NWMN_2202	-4.51942	0.00343222	Hypothetical protein SAV2303	liver	NWMN_2346	-4.37851	0.0222653	Choline ABC transport system%2C permease protein OpuBB	liver	NWMN_1744	-4.56084	0.023941	Hypothetical protein SAV1852	liver
NWMN_0443	YbaB/EbfC family nucleoid-associated protein	3	NWMN_1638	-2.95289	0.00921241	Glutamyl aminopeptidase%3B Deblocking aminopeptidase	liver	NWMN_1419	-3.28439	0.0145358	hypothetical protein	liver	NWMN_2212	-6.39323	0.000634341	Inositol monophosphatase family protein	liver or kidney	NWMN_2349	-2.45254	0.020049	Amino acid-proton symporter YbeC	liver	NWMN_1754	-2.49631	0.0353658	Phosphoglycerate dehydrogenase and related dehydrogenases	liver
NWMN_1423	Thiamine pyrophosphate-dependent dehydrogenase E1 component subunit alpha	3	NWMN_1643	-2.77978	0.0363398	D-alanine aminotransferase	liver	NWMN_1420	-5.23008	0.0220534	UPF0403 protein YqiW	liver	NWMN_2213	-5.88237	0.023479	Transcriptional regulator%2C DeoR family	liver	NWMN_2361	-4.35505	0.0424934	Nickel ABC transporter%2C ATP-binding protein NikD (TC 3.A.1.5.3)	liver	NWMN_1758	-5.5942	0.000219752	Efflux ABC transporter%2C permease/ATP-binding protein YgaD	liver
NWMN_0017	Response regulator transcription factor	4	NWMN_1658	-5.11116	0.0235881	Proline dehydrogenase	liver	NWMN_1437	-6.12275	0.0154255	Octanoate-[acyl-carrier-protein]-protein-N-octanoyltransferase%2C LipM	liver	NWMN_2215	-2.16652	0.0140646	Protein of pXO2-46	liver or kidney	NWMN_2368	-4.7499	0.0218779	hypothetical protein	liver	NWMN_1761	-3.91667	0.0219185	Uncharacterized membrane protein YfhP	liver and kidney
NWMN_0785	Fe-S cluster assembly ATPase SufC	4	NWMN_1662	-4.57698	0.0310177	Diaminohydroxyphosphoribosylaminopyrimidine deaminase / 5-amino-6-(5-phosphoribosylamino)uracil reductase	liver	NWMN_1441	-4.52324	0.0418802	Aminomethyltransferase (glycine cleavage system T protein)	liver	NWMN_2228	-6.20498	0.0036717	Hypothetical protein SAV2327	liver or kidney	NWMN_2371	-5.97685	0.00268617	hypothetical protein	liver	NWMN_1767	-4.32809	0.00317946	Intracellular protease	liver
NWMN_1549	50S ribosomal protein L21	4	NWMN_1670	-6.25662	0.00575559	Hypothetical protein SAV1779	liver and kidney	NWMN_1448	-4.19261	0.0241487	Late competence protein ComGA%2C access of DNA to ComEA	liver	NWMN_2240	-2.73687	0.0177418	Protein of unknown function UPF0060	liver	NWMN_2373	-4.90819	0.0363398	hypothetical protein	liver	NWMN_1768	-6.50608	0.000390658	Hypothetical protein FIG009695	liver
NWMN_1956	tRNA (adenosine(37)-N6)-threonylcarbamoyltransferase complex transferase subunit TsaD	4	NWMN_1679	-5.17602	0.017036	Hypothetical protein SAV1789	liver	NWMN_1455	-2.06955	0.0126279	Uncharacterized protein YqgF	liver	NWMN_2245	-3.4504	0.00599269	DNA-3-methyladenine glycosylase II	liver	NWMN_2381	-5.12123	0.0160601	hypothetical protein	liver	NWMN_1031	-5.09551	0.0364474	Putative major teichoic acid biosynthesis protein C	liver
NWMN_0988	Pantetheine-phosphate adenylyltransferase	4	NWMN_1687	-4.86952	0.0203115	Hypothetical protein SAV1798	liver	NWMN_0151	-2.93368	0.00411068	Maltose/maltodextrin transport ATP-binding protein MalK%3B Maltodextrin ABC transporter%2C ATP-binding protein MsmX	liver	NWMN_2251	-2.61931	0.0405242	Putative esterase	liver	NWMN_2384	-4.79658	0.0188676	hypothetical protein	liver	NWMN_1819	-3.089	0.0026993	Low molecular weight protein tyrosine phosphatase	liver
NWMN_2011	F0F1 ATP synthase subunit B	4	NWMN_1710	-6.38565	0.0103319	hypothetical protein	liver	NWMN_1480	-4.73262	8.91e-05	16S rRNA (uracil(1498)-N(3))-methyltransferase	liver	NWMN_2252	-3.36163	0.00678309	hypothetical protein	liver or kidney	NWMN_0243	-4.16949	0.023387	Repetitive hypothetical protein near ESAT cluster%2C SA0282 homolog	liver	NWMN_1820	-5.99555	0.0327515	FIG010063: hypothetical protein	liver
NWMN_0446	dTMP kinase	4	NWMN_1737	-6.82813	0.0262484	UPF0342 protein YheA	liver and kidney	NWMN_1481	-1.98388	0.00920688	Ribosomal protein L11 methyltransferase	liver	NWMN_2268	-3.64244	0.0388951	L-lactate permease	liver	NWMN_2409	-2.85444	0.0321927	Alkaline phosphatase like protein	liver	NWMN_1821	-1.94905	0.0259457	Inner membrane protein YihY%2C formerly thought to be RNase BN	liver
NWMN_0469	Septum formation initiator family protein	4	NWMN_1742	-3.3702	0.0248634	Similar to ribosomal large subunit pseudouridine synthase D%2C Bacillus subtilis YhcT type	liver	NWMN_1491	-5.26934	0.000523666	dCMP deaminase @ Late competence protein ComEB	liver	NWMN_2272	-4.38795	0.0007331	Acryloyl-CoA reductase AcuI/YhdH	liver or kidney	NWMN_2451	-2.66987	0.0358182	Putative antibiotic transport-associated protein	liver	NWMN_1824	-2.96828	0.00360807	Membrane protein LiaF(VraT)%2C specific inhibitor of LiaRS(VraRS) signaling pathway	liver and kidney
NWMN_1727	ABC transporter permease	4	NWMN_1748	-5.66637	0.0140646	Epoxyqueuosine reductase QueG	liver	NWMN_1492	-4.39819	0.0102219	Late competence protein ComEA%2C DNA receptor	liver	NWMN_2302	-2.70181	0.0327049	Uncharacterized N-acetyltransferase YtmI	liver	NWMN_2458	-4.29588	0.0317696	Copper(I) chaperone CopZ	liver	NWMN_0186	-4.02927	0.000712397	Xylitol dehydrogenase	liver
NWMN_2014	ATP synthase	4	NWMN_1749	-3.63961	0.0358182	Glutamine ABC transporter%2C ATP-binding protein GlnQ	liver	NWMN_1504	-4.14383	0.0110785	hypothetical protein	liver	NWMN_2335	-4.97902	0.0036717	hypothetical protein	liver	NWMN_2460	-6.47446	1.53e-05	N-succinyldiaminopimelate aminotransferase	liver	NWMN_1841	-3.31628	0.00203344	Putative pheromone cAM373 precursor lipoprotein CamS	liver
NWMN_1337	Dihydrofolate reductase	4	NWMN_1762	-3.48755	0.0430228	Teichoic acid translocation permease protein TagG	liver	NWMN_1505	-6.13993	0.00046356	Uncharacterized metal ion transporter YcsG%2C Mn(2+)/Fe(2+) NRAMP family	liver	NWMN_2345	-6.06933	2.79e-05	Choline ABC transport system%2C choline-binding protein OpuBC	liver	NWMN_2463	-6.1382	0.00103176	4%2C4'-diaponeurosporenoate glycosyltransferase	liver	NWMN_1852	-4.7368	0.00156515	Nitric oxide synthase oxygenase	liver
NWMN_0750	SsrA-binding protein SmpB	4	NWMN_1028	-6.45162	0.00998493	Phage tail tape measure	liver	NWMN_1542	-2.68162	0.0275016	S-adenosylmethionine:tRNA ribosyltransferase-isomerase	liver	NWMN_2353	-5.03001	0.000330919	Probable iron export ATP-binding protein FetA	liver	NWMN_2464	-4.18917	0.0173538	Diapolycopene oxygenase	liver	NWMN_1853	-5.3391	0.00210655	Prephenate dehydratase	liver
NWMN_0707	UDP-N-acetylmuramate dehydrogenase	4	NWMN_0180	-5.17271	0.0374699	PTS system%2C galactitol-specific IIA component	liver	NWMN_1554	-6.16431	0.0162402	hypothetical protein	liver	NWMN_2363	-6.56026	0.000501056	Nickel ABC transporter%2C permease protein NikB (TC 3.A.1.5.3)	liver or kidney	NWMN_2490	-5.54166	0.00518218	Epoxyqueuosine reductase QueH	liver	NWMN_1862	-2.96587	0.0156413	Choloylglycine hydrolase	liver
NWMN_1680	Methionine adenosyltransferase	4	NWMN_1817	-3.00348	0.000932719	Aminopeptidase S (Leu%2C Val%2C Phe%2C Tyr preference)	liver	NWMN_0161	-4.92178	0.0101466	Periplasmic-iron-binding protein BitC	liver	NWMN_2426	-6.13097	0.0406641	LPXTG specific sortase A	liver or kidney	NWMN_2494	-4.40544	0.00524696	Aspartate 1-decarboxylase	liver	NWMN_1883	-3.42112	0.019296	Exotoxin%2C phage associated @ Superantigen enterotoxin SEA	liver and kidney
NWMN_0463	Ribose-phosphate diphosphokinase	4	NWMN_1818	-2.36712	0.0253678	Hypothetical protein YfkK	liver	NWMN_1588	-3.31381	0.0370809	Citrate synthase (si)	liver	NWMN_2429	-4.75404	0.00586174	L-serine dehydratase%2C alpha subunit	liver	NWMN_2498	-4.21976	0.010967	Alpha-acetolactate decarboxylase	liver	NWMN_0192	-1.94117	0.00156607	Glycosyl transferase family protein%2C putative	liver
NWMN_1613	30S ribosomal protein S4	4	NWMN_1832	-2.16815	0.0482794	DNA polymerase III polC-type	liver and kidney	NWMN_0162	-4.13822	0.0176564	Pyruvate formate-lyase	liver	NWMN_2471	-5.36055	0.0218749	Transcriptional regulator%2C AcrR family	liver	NWMN_2524	-4.08279	0.0482794	ABC transporter-like sensor linked response regulator SAV2625	liver	NWMN_1891	-3.06496	0.0380991	Phage protein	liver and kidney
NWMN_2618	Phenol-soluble modulin PSM-alpha-2	4	NWMN_1834	-4.05707	0.007728	Hypothetical protein SAV1896	liver	NWMN_0163	-5.54882	0.00235683	Pyruvate formate-lyase activating enzyme	liver	NWMN_2489	-3.88395	0.0293923	hypothetical protein	liver	NWMN_2527	-5.44787	0.0073894	Transcriptional regulator%2C MarR family	liver	NWMN_1903	-5.89269	0.0325429	Hypothetical protein%2C SAV0881 homolog [SA bacteriophages 11%2C Mu50B]	liver
NWMN_0743	Triose-phosphate isomerase	4	NWMN_1842	-4.55148	0.0389939	DNA ligase (NAD(+))	liver	NWMN_1600	-6.42213	0.000119235	Universal stress protein family	liver	NWMN_0254	-5.60037	0.0041064	Pseudouridine 5'-phosphate glycosidase	liver	NWMN_2537	-4.06464	0.0258911	immunodominant antigen B	liver	NWMN_1911	-5.83816	0.000330593	Phage recombination protein Bet	liver
NWMN_0578	DUF1934 family protein	4	NWMN_1848	-5.2973	0.0122566	hypothetical protein	liver	NWMN_1603	-5.02631	0.00718727	Alanine dehydrogenase	liver	NWMN_2533	-4.09986	0.0228304	Ornithine carbamoyltransferase	liver	NWMN_2562	-6.00756	0.0290819	Tyrosine-protein kinase EpsD	liver	NWMN_1923	-2.19989	0.0447094	Phage protein	liver
NWMN_1548	Ribosomal-processing cysteine protease Prp	4	NWMN_1864	-5.26349	0.000101813	hypothetical protein	liver	NWMN_1607	-3.35976	0.0493511	Thiol peroxidase%2C Tpx-type	liver	NWMN_2549	-2.75334	0.0327049	Accessory secretory protein Asp3	liver	NWMN_2563	-4.35348	0.0247194	Capsular polysaccharide biosynthesis protein capA	liver	NWMN_1929	-4.78417	0.0206815	Uncharacterized deacetylase	liver
NWMN_1148	30S ribosomal protein S16	4	NWMN_1865	-3.62787	0.00806188	hypothetical protein	liver	NWMN_1614	-6.5789	0.00153106	Glycerophosphoryl diester phosphodiesterase	liver	NWMN_2565	-4.18468	0.0194358	Polysaccharide intercellular adhesin (PIA) biosynthesis N-glycosyltransferase IcaA	liver or kidney	NWMN_2586	-4.10119	0.0224742	Lactonase Drp35	liver	NWMN_1935	-6.41698	0.011141	Putative terminase%2C superantigen-encoding pathogenicity islands SaPI	liver
NWMN_1090	Cell division protein FtsL	5	NWMN_1873	-3.71907	0.00613584	Beta-hemolysin	liver	NWMN_1619	-2.83717	0.0370809	PTS system%2C N-acetylglucosamine-specific IIC component / PTS system%2C N-acetylglucosamine-specific IIB component	liver	NWMN_2575	-6.93892	7.37e-06	Histidinol-phosphate aminotransferase	liver or kidney	NWMN_2596	-4.01463	0.0203115	N-hydroxyarylamine O-acetyltransferase	liver	NWMN_1939	-2.11068	0.00473308	Hypothetical protein SAV2031	liver
NWMN_1139	Phosphate acyltransferase PlsX	5	NWMN_0019	-3.59168	0.000286429	Two-component system YycFG regulatory protein YycH	liver	NWMN_1624	-3.98945	0.00410306	Cell surface receptor IsdH for hemoglobin-haptoglobin complexes	liver	NWMN_2578	-4.98514	0.0123391	ATP phosphoribosyltransferase regulatory subunit	liver	NWMN_2605	-5.02049	0.0164837	Cold shock protein of CSP family	liver	NWMN_1940	-3.13837	0.0154205	Membrane anchored protein	liver
NWMN_1172	RIP metalloprotease RseP	5	NWMN_0191	-4.61807	0.0152918	CDP-ribitol ribitolphosphotransferase	liver	NWMN_1630	-4.0324	0.014364	Chorismate mutase I / 2-keto-3-deoxy-D-arabino-heptulosonate-7-phosphate synthase I beta	liver	NWMN_2589	-3.14744	0.036321	hypothetical protein	liver	NWMN_2609	-5.1307	0.0369842	Chromosome (plasmid) partitioning protein ParB-2	liver	NWMN_1943	-5.10039	0.000259853	Accessory gene regulator B	liver
NWMN_2146	30S ribosomal protein S3	5	NWMN_1880	-4.44061	0.036344	Staphylokinase	liver	NWMN_1639	-4.93986	0.00803967	Hypothetical protein MW1689	liver	NWMN_2606	-4.83109	0.00373689	Transcriptional regulator%2C Xre family	liver or kidney	NWMN_0302	-2.94412	0.0317074	Phage tail tape measure	liver	NWMN_1947	-3.34076	0.01483	Fructokinase	liver
NWMN_2125	50S ribosomal protein L17	5	NWMN_1881	-3.8757	0.0116316	Phage lysin%2C N-acetylmuramoyl-L-alanine amidase	liver	NWMN_1648	-4.78224	0.0114613	Uncharacterized flavin-containing protein YtfP	liver	NWMN_0296	-5.46414	0.00988595	Phage head-tail protein	liver	NWMN_0031	-4.85571	0.0443287	hypothetical protein	liver	NWMN_0200	-3.67916	0.0483164	6-phospho-beta-glucosidase	liver
NWMN_2034	Type II pantothenate kinase	5	NWMN_1887	-5.00173	0.000682319	Phage protein	liver	NWMN_1662	-4.16589	0.0402324	Diaminohydroxyphosphoribosylaminopyrimidine deaminase / 5-amino-6-(5-phosphoribosylamino)uracil reductase	liver	NWMN_0326	-3.53545	0.015412	Transcriptional regulator%2C MarR family	liver	NWMN_0324	-3.57091	0.0112498	PTS system%2C IIA component	liver	NWMN_1954	-2.52644	0.0301065	Bis-ABC ATPase YheS	liver
NWMN_0888	UDP-N-acetylmuramoyl-L-alanyl-D-glutamate--L-lysine ligase	5	NWMN_1899	-5.47609	2.45e-06	Phage terminase%2C large subunit	liver and kidney	NWMN_1668	-5.78813	7.77e-05	Hypothetical protein SAV1777	liver and kidney	NWMN_0339	-4.85003	0.000632104	Twin-arginine translocation protein TatCd	liver	NWMN_0366	-5.01722	0.0243085	hypothetical protein	liver	NWMN_1973	-2.30571	0.000851506	Serine phosphatase RsbU%2C regulator of sigma subunit	liver
NWMN_1095	Cell division protein FtsA	5	NWMN_1901	-5.00985	0.0264924	Phage-associated homing endonuclease	liver	NWMN_1670	-5.61315	0.0106305	Hypothetical protein SAV1779	liver	NWMN_0349	-3.29538	0.00575559	5%2C10-methylenetetrahydrofolate reductase / Homolog of homocysteine-binding domain	liver	NWMN_0382	-4.77818	0.0482794	hypothetical protein	liver	NWMN_1974	-2.68242	0.0327515	Programmed cell death toxin YdcE	liver
NWMN_2006	F0F1 ATP synthase subunit epsilon	5	NWMN_1902	-4.13214	0.000800609	Phage protein	liver	NWMN_1714	-4.70458	0.0487418	hypothetical protein	liver	NWMN_0381	-3.20678	0.0166288	GMP synthase [glutamine-hydrolyzing]%2C amidotransferase subunit / GMP synthase [glutamine-hydrolyzing]%2C ATP pyrophosphatase subunit	liver	NWMN_0391	-5.82207	0.0430228	Exotoxin 8	liver	NWMN_1982	-3.5882	0.0483164	Potassium-transporting ATPase A chain (TC 3.A.3.7.1)	liver
NWMN_1812	LexA family transcriptional regulator	5	NWMN_1907	-6.23542	6.07e-05	Endodeoxyribonuclease RusA	liver	NWMN_1718	-4.42895	0.0483164	Cytolytic pore-forming protein F component > Leukotoxin LukD	liver	NWMN_0386	-5.75484	0.0115558	Protein of unknown function DUF1304	liver	NWMN_0396	-5.21819	0.0147502	Exotoxin 13	liver	NWMN_1984	-5.78352	0.0247872	DNA-binding response regulator KdpE	liver
NWMN_1532	Aspartate--tRNA ligase	5	NWMN_1914	-5.35376	0.0449394	Hypothetical protein%2C PVL orf39 homolog [SA bacteriophages 11%2C Mu50B]	liver	NWMN_1722	-3.44171	0.0219185	Hypothetical protein SAV1831	liver	NWMN_0043	-4.29194	0.0449639	hypothetical protein	liver	NWMN_0406	-3.61109	0.00119845	Tandem lipoprotein within Pathogenicity island	liver	NWMN_1996	-4.91733	0.0490028	Hydroxyethylthiazole kinase	liver
NWMN_1360	Holliday junction resolvase RecU	5	NWMN_1917	-2.85391	0.0493544	Phage protein	liver	NWMN_0175	-5.34904	0.00263918	Flavohemoglobin / Nitric oxide dioxygenase	liver	NWMN_0428	-5.28721	0.0480092	Methionine ABC transporter substrate-binding protein	liver	NWMN_0416	-3.22133	0.0394446	hypothetical protein	liver	NWMN_2026	-3.01733	0.00559263	Aldehyde dehydrogenase	liver
NWMN_2136	50S ribosomal protein L18	5	NWMN_1921	-6.13185	0.0272436	CI-like repressor%2C phage associated	liver	NWMN_1736	-4.66583	0.0107739	DNA double-strand break repair protein Mre11	liver	NWMN_0434	-3.38376	0.0207533	YibE/F family protein	liver	NWMN_0430	-6.77439	0.000327641	hypothetical protein	liver	NWMN_2028	-2.15888	0.00318596	UDP-N-acetylglucosamine 1-carboxyvinyltransferase	liver
NWMN_2140	50S ribosomal protein L5	5	NWMN_0198	-2.46998	0.0273064	Transcriptional regulator%2C GntR family	liver	NWMN_1737	-6.64083	0.0240235	UPF0342 protein YheA	liver	NWMN_0440	-5.77205	3.14e-05	Trehalose operon transcriptional repressor	liver	NWMN_0539	-3.39782	0.0138056	3-ketoacyl-CoA thiolase @ Acetyl-CoA acetyltransferase	liver	NWMN_2036	-2.62447	0.0438775	Hypothetical protein SAV2132	liver
NWMN_2616	Phenol-soluble modulin PSM-alpha-4	5	NWMN_1933	-4.43871	0.0293835	Protein export cytoplasm protein SecA ATPase RNA helicase (TC 3.A.5.1.1)	liver	NWMN_1738	-2.46202	0.0420065	Hypothetical protein SAV1846	liver	NWMN_0441	-5.83039	0.0114505	Acetyltransferase%2C GNAT family	liver	NWMN_0559	-5.38067	0.0117391	hypothetical fig|282458.1.peg.573 homolog	liver	NWMN_2046	-4.4845	0.00765398	Hypothetical protein SAV2142	liver
NWMN_1219	hypothetical protein	5	NWMN_0199	-4.66378	0.0428328	PTS system%2C N-acetylglucosamine-specific IIA component / PTS system%2C N-acetylglucosamine-specific IIB component / PTS system%2C N-acetylglucosamine-specific IIC component	liver	NWMN_1740	-3.31909	0.0224218	Two-component transcriptional response regulator%2C LuxR family	liver	NWMN_0451	-4.56293	0.0036717	tRNA(1)(Val) (adenine(37)-N(6))-methyltransferase	liver	NWMN_0560	-3.80964	0.0240594	repetative hypothetical protein%2C fig|282458.1.peg.574 homolog	liver and kidney	NWMN_2054	-4.78519	0.0401595	Hydrolase%2C HAD superfamily	liver
NWMN_2008	F0F1 ATP synthase subunit gamma	5	NWMN_1945	-6.81941	8.96e-07	Accessory gene regulator C (sensor histidine kinase)	liver	NWMN_1742	-4.75838	0.000850028	Similar to ribosomal large subunit pseudouridine synthase D%2C Bacillus subtilis YhcT type	liver	NWMN_0488	-3.19211	0.0140752	DNA repair protein RadA	liver	NWMN_0562	-4.71103	0.0335792	repetative hypothetical protein%2C fig|282458.1.peg.574 homolog	liver	NWMN_2057	-2.99781	0.0489066	PTS system%2C mannitol-specific IIC component / PTS system%2C mannitol-specific IIB component	liver
NWMN_2149	50S ribosomal protein L2	5	NWMN_1968	-4.38588	0.0125154	Putative metallopeptidase (Zinc) SprT family	liver	NWMN_1744	-4.56084	0.023941	Hypothetical protein SAV1852	liver	NWMN_0490	-4.84741	4.95e-05	Glutamyl-tRNA synthetase @ Glutamyl-tRNA(Gln) synthetase	liver	NWMN_0563	-5.15718	0.0389939	repetative hypothetical protein %2C fig|282458.1.peg.574 homolog	liver	NWMN_0021	-5.40507	0.000329915	Zn-dependent hydrolase YycJ/WalJ%2C required for cell wall metabolism and coordination of cell division with DNA replication	liver
NWMN_0607	Teichoic acids export ABC transporter ATP-binding subunit TagH	5	NWMN_1969	-2.55261	0.0172827	Transcription accessory protein (S1 RNA-binding domain)	liver	NWMN_1754	-2.49631	0.0353658	Phosphoglycerate dehydrogenase and related dehydrogenases	liver	NWMN_0051	-5.68217	0.00635338	Permease of the drug/metabolite transporter (DMT) superfamily	liver	NWMN_0061	-6.00917	0.0224742	Siderophore staphylobactin biosynthesis protein SbnB%2C cyclodeaminase	liver and kidney	NWMN_0211	-4.33498	0.0314815	Efflux ABC transporter%2C ATP-binding protein	liver
NWMN_1830	Mur ligase family protein	5	NWMN_1998	-6.52774	0.0105789	Thiaminase II involved in salvage of thiamin pyrimidine moiety	liver	NWMN_1758	-5.5942	0.000219752	Efflux ABC transporter%2C permease/ATP-binding protein YgaD	liver	NWMN_0053	-4.23065	0.000345738	hypothetical protein	liver	NWMN_0603	-5.92928	0.00214562	Manganese ABC transporter%2C ATP-binding protein SitB	liver	NWMN_0212	-2.45679	0.0287805	hypothetical protein	liver
NWMN_1084	Beta-class phenol-soluble modulin	5	NWMN_1999	-5.43359	0.020932	SceD-like transglycosylase%2C biomarker for vancomycin-intermediate strains	liver	NWMN_1761	-3.91667	0.0219185	Uncharacterized membrane protein YfhP	liver and kidney	NWMN_0524	-4.43409	0.0177418	Adhesin of unknown specificity SdrD	liver	NWMN_0618	-4.22119	0.00724778	Ferrichrome transport system permease protein FhuG	liver	NWMN_2094	-5.65445	0.0141064	PTS system%2C lactose-specific IIB component / PTS system%2C lactose-specific IIC component	liver
NWMN_1976	Holo-ACP synthase	5	NWMN_2005	-4.55185	0.0173255	Uncharacterized membrane protein YwzB	liver	NWMN_1762	-3.2251	0.0495393	Teichoic acid translocation permease protein TagG	liver	NWMN_0527	-4.54469	0.0019091	Poly(glycerol-phosphate) alpha-glucosyltransferase	liver	NWMN_0646	-4.36569	0.0218583	hypothetical protein	liver	NWMN_2110	-5.31252	0.0204742	Alpha-acetolactate decarboxylase	liver
NWMN_2095	PTS lactose/cellobiose transporter subunit IIA	5	NWMN_2035	-4.5854	0.0194793	Hypothetical protein SAV2131	liver	NWMN_1767	-4.32809	0.00317946	Intracellular protease	liver	NWMN_0545	-3.96508	0.00268906	hypothetical protein	liver	NWMN_0651	-4.81304	0.0036717	hypothetical protein	liver	NWMN_2117	-4.6766	0.0259866	FIG01108103: hypothetical protein	liver
NWMN_2613	Ribonuclease P protein component	6	NWMN_2037	-4.39397	0.0012092	HmrA protein involved in methicillin resistance / amidohydrolase of M40 family	liver	NWMN_1768	-6.50608	0.000390658	Hypothetical protein FIG009695	liver	NWMN_0549	-4.86586	0.0125373	hypothetical protein	liver	NWMN_0652	-3.79259	0.0172827	Undecaprenyl-diphosphatase	liver	NWMN_2156	-3.14287	0.0206185	DNA topoisomerase III	liver
NWMN_0190	Zinc-binding dehydrogenase	6	NWMN_2039	-3.4511	0.0431158	Hypothetical protein SAV2135	liver	NWMN_1031	-5.09551	0.0364474	Putative major teichoic acid biosynthesis protein C	liver	NWMN_0557	-3.84862	0.0314166	Putative Dihydrolipoamide dehydrogenase%3B Mercuric ion reductase%3B PF00070 family%2C FAD-dependent NAD(P)-disulphide oxidoreductase	liver	NWMN_0068	-2.74248	0.0468112	Siderophore staphylobactin biosynthesis protein SbnI	liver	NWMN_2167	-4.0047	0.00401739	Transcriptional regulator SarV (Staphylococcal accessory regulator V)	liver
NWMN_0232	hypothetical protein	6	NWMN_2040	-6.58868	0.0124254	Pyrimidine-nucleoside phosphorylase	liver	NWMN_0180	-4.72231	0.0471745	PTS system%2C galactitol-specific IIA component	liver	NWMN_0572	-5.70399	0.00123171	myo-inositol operon protein IolS	liver or kidney	NWMN_0663	-3.73773	0.032577	hypothetical protein	liver	NWMN_2168	-2.81278	0.0189319	GTP 3'%2C8-cyclase	liver
NWMN_1057	Thioredoxin	6	NWMN_0209	-3.39268	0.0103319	Choloylglycine hydrolase	liver and kidney	NWMN_0182	-5.47894	0.0107739	PTS system%2C galactitol-specific IIC component	liver	NWMN_0573	-3.9372	0.044873	hypothetical fig|282458.1.peg.578 homolog	liver	NWMN_0687	-4.38923	0.0128644	Lipoteichoic acid synthase LtaS Type Ib	liver	NWMN_2169	-4.07343	0.000331377	Molybdenum cofactor guanylyltransferase	liver
NWMN_1836	Diacylglycerol kinase	6	NWMN_2055	-8.12878	4.52e-08	ABC transporter%2C ATP-binding protein	liver	NWMN_1817	-3.52414	4.76e-05	Aminopeptidase S (Leu%2C Val%2C Phe%2C Tyr preference)	liver	NWMN_0574	-2.81236	0.0125411	hypothetical fig|282458.1.peg.579 homolog	liver and kidney	NWMN_0752	-6.16804	0.000314536	hypothetical protein	liver	NWMN_2170	-6.5055	0.0191106	Molybdopterin synthase sulfur carrier subunit	liver
NWMN_1882	Phage holin	6	NWMN_2068	-4.06307	0.00168631	Uncharacterized MFS-type transporter	liver	NWMN_1819	-3.089	0.0026993	Low molecular weight protein tyrosine phosphatase	liver	NWMN_0598	-6.40314	0.0374699	Na(+) H(+) antiporter subunit F	liver	NWMN_0771	-5.5846	0.00550098	Organic hydroperoxide resistance protein	liver	NWMN_2171	-6.4704	2.09e-05	Molybdopterin synthase catalytic subunit MoaE	liver
NWMN_0606	WecB/TagA/CpsF family glycosyltransferase	6	NWMN_2079	-3.8448	0.0136773	Hypothetical protein SAV2178	liver	NWMN_1820	-5.99555	0.0327515	FIG010063: hypothetical protein	liver	NWMN_0639	-4.96366	5.18e-05	FIG018171: hypothetical protein of Cupin superfamily	liver and kidney	NWMN_0823	-4.80303	0.0429915	hypothetical protein	liver	NWMN_2177	-2.88718	0.023941	Molybdenum ABC transporter ATP-binding protein ModC	liver
NWMN_1286	Glycine glycyltransferase FemA	6	NWMN_0213	-5.20727	0.00242986	hypothetical protein	liver	NWMN_1821	-1.94905	0.0259457	Inner membrane protein YihY%2C formerly thought to be RNase BN	liver	NWMN_0641	-3.21723	0.0172827	Catabolite control protein E (CcpE)%2C LysR family	liver or kidney	NWMN_0832	-5.27535	0.0484868	Argininosuccinate synthase	liver	NWMN_2180	-2.73326	0.0433379	Sulfur carrier protein FdhD	liver
NWMN_1994	Membrane protein insertase YidC	6	NWMN_2104	-5.66993	0.00635338	Oxidoreductase%2C aldo/keto reductase family	liver	NWMN_1824	-2.96828	0.00360807	Membrane protein LiaF(VraT)%2C specific inhibitor of LiaRS(VraRS) signaling pathway	liver and kidney	NWMN_0642	-2.82783	0.00603658	Sugar efflux transpoter	liver	NWMN_0840	-2.90464	0.0247179	Uncharacterized protein UPF0344	liver	NWMN_2181	-3.3411	0.00681937	Acetyltransferase	liver
NWMN_0491	Serine O-acetyltransferase	6	NWMN_2108	-5.93716	0.00305863	Hydrolase%2C HAD superfamily	liver	NWMN_1832	-2.51947	0.0149692	DNA polymerase III polC-type	liver	NWMN_0657	-6.8487	0.000596787	Oxidoreductase YdhF	liver	NWMN_0843	-5.22293	9.31e-05	PaaD-like protein (DUF59) involved in Fe-S cluster assembly	liver	NWMN_2182	-5.61988	0.000669171	Substrate-specific component BioY of biotin ECF transporter	liver
NWMN_1524	Cysteine desulfurase	6	NWMN_1886	-4.72355	0.0409415	conserved domain protein%2C putative	liver and kidney	NWMN_0186	-4.02927	0.000712397	Xylitol dehydrogenase	liver	NWMN_0673	-2.37704	0.0426609	CsbB stress response protein	liver	NWMN_0846	-5.32543	0.0485857	Transcriptional regulator%2C LysR family	liver	NWMN_2185	-2.2166	0.0161355	Ferrichrome-binding periplasmic protein precursor (TC 3.A.1.14.3)	liver
NWMN_0471	tRNA lysidine(34) synthetase TilS	6	NWMN_2115	-5.70414	0.0307041	ClpB protein	liver	NWMN_1841	-3.31628	0.00203344	Putative pheromone cAM373 precursor lipoprotein CamS	liver	NWMN_0681	-4.97183	0.00268906	7-cyano-7-deazaguanine synthase	liver	NWMN_0873	-3.65876	0.0203115	Hemoglobin-like protein HbO	liver	NWMN_2187	-6.11763	0.027254	Eukaryotic-type low-affinity urea transporter	liver
NWMN_1567	YihA family ribosome biogenesis GTP-binding protein	6	NWMN_0217	-6.03984	0.0114248	hypothetical protein	liver	NWMN_1848	-5.16468	0.0110529	hypothetical protein	liver	NWMN_0693	-4.32954	0.000932719	Putative 5'(3')-deoxyribonucleotidase	liver	NWMN_0880	-5.07963	0.0012092	Na+/H+ antiporter	liver	NWMN_2190	-4.94247	1.02e-05	Urease alpha subunit	liver
NWMN_1411	Ribonuclease Z	6	NWMN_2162	-4.23063	0.00387418	RND multidrug efflux transporter%3B Acriflavin resistance protein	liver	NWMN_1852	-4.7368	0.00156515	Nitric oxide synthase oxygenase	liver	NWMN_0706	-4.09827	0.000245595	hypothetical protein	liver or kidney	NWMN_0883	-3.88342	0.0426609	Putative sodium/proton-dependent alanine carrier protein YrbD	liver	NWMN_0223	-3.05094	0.00602547	FtsK/SpoIIIE family protein%2C putative EssC/YukB component of Type VII secretion system	liver
NWMN_1220	hypothetical protein	6	NWMN_2172	-4.38261	0.0125154	Molybdopterin-guanine dinucleotide biosynthesis protein MobB	liver and kidney	NWMN_1853	-5.3391	0.00210655	Prephenate dehydratase	liver	NWMN_0075	-3.04913	0.0363398	hypothetical protein	liver	NWMN_0896	-6.0106	0.025704	hypothetical protein	liver	NWMN_2200	-1.76359	0.0456956	Na+/H+ antiporter NhaC	liver
NWMN_0448	DNA polymerase III subunit delta'	6	NWMN_2186	-2.68015	0.0177418	Acyl-CoA dehydrogenase	liver	NWMN_1862	-2.96587	0.0156413	Choloylglycine hydrolase	liver	NWMN_0756	-2.37838	0.0404769	Clumping factor ClfA%2C fibrinogen-binding protein	liver	NWMN_0009	-2.86578	0.0419307	Branched-chain amino acid permease	kidney	NWMN_2216	-4.31931	0.0199368	Hypothetical protein SAV2314	liver
NWMN_2024	Type B 50S ribosomal protein L31	6	NWMN_2202	-4.51942	0.00343222	Hypothetical protein SAV2303	liver	NWMN_1864	-2.99222	0.0224808	hypothetical protein	liver	NWMN_0078	-4.37362	0.0137486	Predicted cell-wall-anchored protein SasD (LPXAG motif)	liver or kidney	NWMN_1101	-3.85546	0.0265405	Putative RNA-binding protein YlmH	kidney	NWMN_2224	-3.04389	0.0219431	PTS system%2C maltose-specific IIC component / PTS system%2C maltose-specific IIB component	liver
NWMN_1171	Phosphatidate cytidylyltransferase	6	NWMN_2207	-4.25192	0.0172954	Autolysin	liver	NWMN_1873	-4.90612	0.000216083	Beta-hemolysin	liver	NWMN_0775	-4.04157	0.00518218	FIG138056: a glutathione-dependent thiol reductase	liver	NWMN_1270	-3.58077	0.0346524	Transcription antiterminator	kidney	NWMN_2227	-3.35336	0.00794211	Methionine transporter MetT	liver
NWMN_1497	Ribosome assembly RNA-binding protein YhbY	6	NWMN_2212	-6.39323	0.000634341	Inositol monophosphatase family protein	liver	NWMN_0019	-4.77274	4.46e-07	Two-component system YycFG regulatory protein YycH	liver	NWMN_0079	-2.69873	0.0349505	Predicted regulator for deoxynucleoside utilization%2C GntR family	liver	NWMN_1335	-3.65847	0.0497969	Peptide-methionine (S)-S-oxide reductase MsrA	kidney	NWMN_2233	-3.16233	0.0096664	Transcriptional regulator%2C LysR family	liver
NWMN_1153	Ribosome biogenesis GTPase YlqF	6	NWMN_2213	-5.88237	0.023479	Transcriptional regulator%2C DeoR family	liver	NWMN_0191	-3.81777	0.0370809	CDP-ribitol ribitolphosphotransferase	liver	NWMN_0792	-3.99593	0.0383405	Putative oxidoreductase YrpB%2C nitronate monooxygenase family	liver	NWMN_1407	-5.72476	0.0472384	ADP-ribose pyrophosphatase	kidney	NWMN_0228	-2.94599	0.0486605	COG5444 domain protein within ESAT-6 gene cluster	liver
NWMN_0465	Aminoacyl-tRNA hydrolase	6	NWMN_2215	-2.16652	0.0140646	Protein of pXO2-46	liver and kidney	NWMN_1880	-4.39834	0.0304585	Staphylokinase	liver	NWMN_0082	-4.78763	0.000809752	Deoxyribose-phosphate aldolase	liver	NWMN_1475	-6.4286	0.0212868	hypothetical protein	kidney	NWMN_2254	-2.79797	0.0433379	Multidrug resistance protein [function not yet clear]	liver
NWMN_1142	Acyl carrier protein	6	NWMN_2228	-6.20498	0.0036717	Hypothetical protein SAV2327	liver	NWMN_1881	-5.00881	0.000763244	Phage lysin%2C N-acetylmuramoyl-L-alanine amidase	liver	NWMN_0812	-4.1059	0.0125154	Cytosol aminopeptidase PepA	liver	NWMN_1537	-6.64637	0.0499807	Adenine phosphoribosyltransferase	kidney	NWMN_2264	-6.15857	0.00028248	Sensor histidine kinase colocalized with HrtAB transporter	liver
NWMN_1166	30S ribosomal protein S2	6	NWMN_2230	-3.99127	0.0177646	N-acetyl-L%2CL-diaminopimelate deacetylase homolog	liver	NWMN_1883	-3.42112	0.019296	Exotoxin%2C phage associated @ Superantigen enterotoxin SEA	liver and kidney	NWMN_0824	-5.1674	0.0358182	Peptidyl-prolyl cis-trans isomerase	liver	NWMN_1560	-5.74968	0.00816612	hypothetical protein	kidney	NWMN_2277	-1.96469	0.0350678	Transcriptional regulator%2C AcrR family	liver
NWMN_1464	RNA polymerase sigma factor RpoD	6	NWMN_2234	-6.22694	0.0047219	Fosfomycin resistance protein FosB	liver	NWMN_0192	-1.94117	0.00156607	Glycosyl transferase family protein%2C putative	liver	NWMN_0085	-6.49905	0.00654797	ABC transporter%2C permease protein (cluster 12%2C methionine/phosphonates)	liver or kidney	NWMN_1741	-3.66543	0.0337208	Two-component system sensor histidine kinase	kidney	NWMN_2294	-5.1539	5.62e-05	Respiratory nitrate reductase gamma chain	liver
NWMN_1386	(d)CMP kinase	6	NWMN_2240	-2.73687	0.0177418	Protein of unknown function UPF0060	liver	NWMN_1891	-3.06496	0.0380991	Phage protein	liver and kidney	NWMN_0841	-3.50166	0.00943777	CoA-disulfide reductase	liver	NWMN_1855	-4.09415	0.0196807	Cell wall surface anchor family protein	kidney	NWMN_2296	-3.74253	0.0239559	Respiratory nitrate reductase beta chain	liver
NWMN_1463	tRNA (adenine-N(1))-methyltransferase	6	NWMN_2245	-3.4504	0.00599269	DNA-3-methyladenine glycosylase II	liver	NWMN_1899	-4.81333	2.45e-05	Phage terminase%2C large subunit	liver	NWMN_0842	-3.80263	0.0148248	FIG002540: Haloacid dehalogenase-like hydrolase	liver or kidney	NWMN_1930	-5.87635	0.0425591	hypothetical protein	kidney	NWMN_2301	-5.50314	0.00317946	Sirohydrochlorin ferrochelatase SirB	liver
NWMN_1181	Riboflavin biosynthesis protein RibF	6	NWMN_2247	-3.81672	0.0436676	Isopentenyl-diphosphate delta-isomerase%2C FMN-dependent	liver	NWMN_1901	-5.05215	0.0197578	Phage-associated homing endonuclease	liver	NWMN_0862	-6.77664	0.0167617	Oligopeptide ABC transporter%2C ATP-binding protein OppD (TC 3.A.1.5.1)	liver	NWMN_1967	-6.68987	0.0121916	Threonine dehydratase biosynthetic	kidney	NWMN_2309	-2.55535	0.0312005	hypothetical protein	liver
NWMN_1578	Helicase DnaB	7	NWMN_2251	-2.61931	0.0405242	Putative esterase	liver	NWMN_1902	-4.6947	0.000118408	Phage protein	liver	NWMN_0087	-6.81811	0.000505952	hypothetical protein	liver	NWMN_1979	-5.71241	0.0180175	transmembrane protein%2C distant homology with ydbS	kidney	NWMN_2315	-3.26955	0.0154747	Phosphoglycerate mutase	liver
NWMN_0219	WXG100 family type VII secretion effector EsxA	7	NWMN_2252	-3.36163	0.00678309	hypothetical protein	liver and kidney	NWMN_1903	-5.89269	0.0325429	Hypothetical protein%2C SAV0881 homolog [SA bacteriophages 11%2C Mu50B]	liver	NWMN_0088	-2.9608	0.0247179	2'%2C3'-cyclic-nucleotide 2'-phosphodiesterase	liver	NWMN_2048	-5.15363	0.0169301	oxidoreductase ylbE	kidney	NWMN_2321	-5.62639	0.0140657	FIG016608: hypothetical protein in biotin operon	liver
NWMN_1919	hypothetical protein	7	NWMN_2256	-6.24133	0.00373689	Teicoplanin resistance transporter%2C TcaB family > TcaB	liver	NWMN_1907	-5.75428	0.000154601	Endodeoxyribonuclease RusA	liver	NWMN_0879	-4.72655	0.00277859	Mg/Co/Ni transporter MgtE%2C CBS domain-containing	liver or kidney	NWMN_2074	-4.08207	0.0491825	Hypothetical protein SAV2173	kidney	NWMN_2325	-3.69941	0.0026948	Adenosylmethionine-8-amino-7-oxononanoate aminotransferase	liver
NWMN_0323	PTS sugar transporter subunit IIB	7	NWMN_2268	-3.64244	0.0388951	L-lactate permease	liver	NWMN_1911	-5.83816	0.000330593	Phage recombination protein Bet	liver	NWMN_0923	-6.34153	0.0307731	GNAT family acetyltransferase YjcF	liver	NWMN_2103	-5.27815	0.0448428	hypothetical protein	kidney	NWMN_2333	-4.56279	0.000159171	Teicoplanin resistance transporter%2C TcaB family > TcaB2	liver
NWMN_1837	Asp-tRNA(Asn)/Glu-tRNA(Gln) amidotransferase subunit GatB	7	NWMN_2272	-4.38795	0.0007331	Acryloyl-CoA reductase AcuI/YhdH	liver and kidney	NWMN_1921	-5.68469	0.0330226	CI-like repressor%2C phage associated	liver	NWMN_0931	-6.96319	9.01e-05	Chitinase B	liver or kidney	NWMN_2118	-6.55784	0.00432147	putative helicase	kidney	NWMN_2334	-4.52761	0.00336825	Bacterial transcription activator%2C effector binding protein	liver
NWMN_1384	Ribosome biogenesis GTPase Der	7	NWMN_2273	-6.73604	1.19e-05	Attachment to host cells and virulence	liver	NWMN_1923	-2.19989	0.0447094	Phage protein	liver	NWMN_0105	-3.00112	0.0192636	Capsular polysaccharide synthesis enzyme Cap5K	kidney	NWMN_2175	-5.50246	0.00717835	Molybdenum cofactor biosynthesis protein MoaB	kidney	NWMN_2343	-1.75422	0.0472497	Uncharacterized MFS-type transporter	liver
NWMN_1368	CCA tRNA nucleotidyltransferase	7	NWMN_2285	-4.76859	0.0424934	hypothetical protein	liver	NWMN_1929	-4.78417	0.0206815	Uncharacterized deacetylase	liver	NWMN_1233	-5.25177	0.0180175	Two-component system sensor histidine kinase	liver or kidney	NWMN_2191	-7.33481	0.0120307	Urease accessory protein UreE	kidney	NWMN_2344	-4.87978	0.0275016	Choline ABC transport system%2C permease protein OpuBD	liver
NWMN_1330	Undecaprenyldiphospho-muramoylpentapeptide beta-N-acetylglucosaminyltransferase	7	NWMN_0233	-4.88643	0.0232548	Repetitive hypothetical protein near ESAT cluster%2C SA0282 homolog	liver	NWMN_0198	-3.12779	0.00307407	Transcriptional regulator%2C GntR family	liver	NWMN_1309	-4.89809	0.0348158	N-acetyl-L%2CL-diaminopimelate deacetylase	liver or kidney	NWMN_2231	-6.43225	0.00306514	Imidazolonepropionase	kidney	NWMN_2366	-5.25867	0.0061443	FIG016157: Similar to nicotianamine synthase	liver
NWMN_2163	Lipid II:glycine glycyltransferase FemX	7	NWMN_2302	-2.70181	0.0327049	Uncharacterized N-acetyltransferase YtmI	liver	NWMN_1931	-3.80929	0.0185298	Ferrichrome-binding periplasmic protein precursor in superantigen-encoding pathogenicity islands SaPI	liver	NWMN_0153	-4.83618	0.00430809	Maltodextrin ABC transporter%2C permease protein MdxF	kidney	NWMN_2260	-6.79269	0.01833	Transposase%2C IS4 family	kidney	NWMN_2374	-2.57692	0.00713547	hypothetical protein	liver
NWMN_1141	3-oxoacyl-[acyl-carrier-protein] reductase	7	NWMN_2313	-3.08626	0.0210136	L-cystine ABC transporter%2C substrate-binding protein TcyA	liver	NWMN_1935	-6.41698	0.011141	Putative terminase%2C superantigen-encoding pathogenicity islands SaPI	liver	NWMN_0161	-6.19298	0.0192636	Periplasmic-iron-binding protein BitC	liver or kidney	NWMN_2288	-6.24256	0.00656221	Nitrate/nitrite transporter NarT	kidney	NWMN_2394	-5.33881	0.00745763	Transcriptional regulator SarU (Staphylococcal accessory regulator U)	liver
NWMN_1473	rRNA maturation RNase YbeY	7	NWMN_2323	-7.50434	0.000343715	8-amino-7-oxononanoate synthase	liver	NWMN_1939	-2.11068	0.00473308	Hypothetical protein SAV2031	liver	NWMN_1722	-6.37773	0.048224	Hypothetical protein SAV1831	liver or kidney	NWMN_2415	-4.57916	0.01833	putative membrane protein	kidney	NWMN_2408	-4.13082	0.00130528	Uncharacterized MFS-type transporter	liver
NWMN_0462	Bifunctional UDP-N-acetylglucosamine diphosphorylase/glucosamine-1-phosphate N-acetyltransferase GlmU	7	NWMN_2326	-5.4568	0.0143272	Dethiobiotin synthase BioD	liver	NWMN_1940	-3.13837	0.0154205	Membrane anchored protein	liver	NWMN_0182	-5.63737	0.00865673	PTS system%2C galactitol-specific IIC component	liver or kidney	NWMN_0247	-4.98774	0.0108214	formate/nitrite transporter family protein	kidney	NWMN_2417	-3.39146	0.022449	Glyoxalase family protein	liver and kidney
NWMN_0728	HPr kinase/phosphorylase	7	NWMN_2335	-4.97902	0.0036717	hypothetical protein	liver	NWMN_0199	-5.01044	0.0224808	PTS system%2C N-acetylglucosamine-specific IIA component / PTS system%2C N-acetylglucosamine-specific IIB component / PTS system%2C N-acetylglucosamine-specific IIC component	liver	NWMN_1931	-4.25847	0.028603	Ferrichrome-binding periplasmic protein precursor in superantigen-encoding pathogenicity islands SaPI	liver or kidney	NWMN_2461	-3.69648	0.0256468	Dehydrosqualene desaturase	kidney	NWMN_2424	-5.12348	0.0472497	ABC transporter%2C ATP-binding protein	liver
NWMN_1557	Bifunctional folylpolyglutamate synthase/dihydrofolate synthase	7	NWMN_2341	-4.02492	0.00373689	Hypothetical protein%2C similar to glucose epimerase	liver	NWMN_1943	-5.10039	0.000259853	Accessory gene regulator B	liver	NWMN_1989	-6.35869	0.01715	Hypothetical protein SAV2085	liver or kidney	NWMN_0252	-2.96938	0.0346524	Perfringolysin O regulator protein PfoR	kidney	NWMN_2427	-3.33656	0.0147971	Acetyltransferase%2C GNAT family	liver
NWMN_1049	Phenylalanine--tRNA ligase subunit alpha	7	NWMN_2345	-6.06933	2.79e-05	Choline ABC transport system%2C choline-binding protein OpuBC	liver	NWMN_1945	-3.98737	0.00339012	Accessory gene regulator C (sensor histidine kinase)	liver	NWMN_2173	-2.93726	0.0256468	Molybdopterin molybdenumtransferase	kidney	NWMN_0293	-6.02293	0.0169301	phage related protein	kidney	NWMN_2431	-3.40689	0.00920688	Transcriptional regulator pfoR	liver
NWMN_1140	ACP S-malonyltransferase	7	NWMN_2346	-4.37851	0.0222653	Choline ABC transport system%2C permease protein OpuBB	liver	NWMN_1947	-3.34076	0.01483	Fructokinase	liver	NWMN_2211	-5.69912	0.0107257	Cell envelope-associated transcriptional attenuator LytR-CpsA-Psr%2C subfamily F2	kidney	NWMN_0032	-2.6403	0.031099	hypothetical protein	kidney	NWMN_2432	-5.0922	0.0422769	hypothetical protein	liver
NWMN_1092	Phospho-N-acetylmuramoyl-pentapeptide-transferase	7	NWMN_2349	-2.45254	0.020049	Amino acid-proton symporter YbeC	liver	NWMN_0200	-3.67916	0.0483164	6-phospho-beta-glucosidase	liver	NWMN_2222	-5.24871	0.0497969	Uncharacterized sodium-dependent transporter YocS	liver or kidney	NWMN_0341	-5.78359	0.000643905	hypothetical protein	kidney	NWMN_2441	-2.59056	0.030511	Transcriptional regulator CidR%2C LysR family	liver
NWMN_1367	Biotin--[acetyl-CoA-carboxylase] ligase	7	NWMN_2353	-5.03001	0.000330919	Probable iron export ATP-binding protein FetA	liver	NWMN_1954	-2.52644	0.0301065	Bis-ABC ATPase YheS	liver	NWMN_2235	-5.12888	0.00207549	Formiminoglutamase	liver or kidney	NWMN_0038	-5.14796	0.00111053	hypothetical protein	kidney	NWMN_2443	-3.25153	0.0462829	Secretory antigen SsaA	liver
NWMN_1489	DNA polymerase III subunit delta	7	NWMN_2361	-4.35505	0.0424934	Nickel ABC transporter%2C ATP-binding protein NikD (TC 3.A.1.5.3)	liver	NWMN_1969	-2.86042	0.00484484	Transcription accessory protein (S1 RNA-binding domain)	liver	NWMN_2270	-3.10627	0.041717	hypothetical protein similar to TpgX	kidney	NWMN_0376	-8.21639	0.00202386	hypothetical protein	kidney	NWMN_0024	-2.30596	0.0224808	hypothetical protein	liver and kidney
NWMN_2007	F0F1 ATP synthase subunit beta	7	NWMN_2363	-6.56026	0.000501056	Nickel ABC transporter%2C permease protein NikB (TC 3.A.1.5.3)	liver and kidney	NWMN_1973	-2.30571	0.000851506	Serine phosphatase RsbU%2C regulator of sigma subunit	liver	NWMN_2274	-2.60352	0.0217406	Thioredoxin reductase	liver or kidney	NWMN_0414	-4.75828	0.0403032	hypothetical protein	kidney	NWMN_2467	-2.54411	0.000344808	Acyltransferase	liver
NWMN_1177	YlxQ family RNA-binding protein	7	NWMN_2368	-4.7499	0.0218779	hypothetical protein	liver	NWMN_1974	-2.68242	0.0327515	Programmed cell death toxin YdcE	liver	NWMN_2280	-5.47745	0.00375488	Probable type II DNA modification enzyme	kidney	NWMN_0460	-6.18191	0.00144604	RidA/YER057c/UK114 superfamily protein	kidney	NWMN_2475	-4.95449	0.00443571	hypothetical protein	liver and kidney
NWMN_1417	NADP-dependent phosphogluconate dehydrogenase	7	NWMN_2371	-5.97685	0.00268617	hypothetical protein	liver	NWMN_1982	-3.5882	0.0483164	Potassium-transporting ATPase A chain (TC 3.A.3.7.1)	liver	NWMN_2337	-7.42563	0.000312642	D-serine/D-alanine/glycine transporter	liver or kidney	NWMN_0480	-6.60828	0.00534321	Transcriptional regulator of pyridoxine metabolism / Pyridoxamine phosphate aminotransferase	kidney	NWMN_2476	-4.54704	0.0121499	hypothetical protein	liver
NWMN_1579	Transcriptional repressor NrdR	7	NWMN_2373	-4.90819	0.0363398	hypothetical protein	liver	NWMN_1984	-5.78352	0.0247872	DNA-binding response regulator KdpE	liver	NWMN_2375	-4.01751	0.0322929	Short-chain alcohol dehydrogenase	kidney	NWMN_0617	-2.97109	0.0453342	Ferrichrome transport system permease protein FhuB	kidney	NWMN_2478	-4.97853	0.00745763	Short-chain dehydrogenase	liver and kidney
NWMN_1987	D-alanine--D-alanine ligase	7	NWMN_2381	-5.12123	0.0160601	hypothetical protein	liver	NWMN_1989	-5.03837	0.0293369	Hypothetical protein SAV2085	liver	NWMN_2437	-2.54478	0.0456327	PTS system%2C glucose-specific IIC component / PTS system%2C glucose-specific IIB component / PTS system%2C glucose-specific IIA component	liver or kidney	NWMN_0619	-4.05408	0.0225535	Phosphoenolpyruvate-dihydroxyacetone phosphotransferase%2C dihydroxyacetone binding subunit DhaK	kidney	NWMN_0251	-6.19846	0.00539186	ABC transporter%2C ATP-binding protein	liver
NWMN_1151	50S ribosomal protein L19	7	NWMN_2384	-4.79658	0.0188676	hypothetical protein	liver	NWMN_1996	-4.91733	0.0490028	Hydroxyethylthiazole kinase	liver	NWMN_2482	-4.46727	0.00439095	Similar to ferrous iron transporter protein B	kidney	NWMN_0065	-5.74851	0.0111011	Siderophore staphylobactin biosynthesis protein SbnF @ Siderophore synthetase superfamily%2C group C	kidney	NWMN_2492	-2.63022	0.0473739	Transcriptional regulator%2C AcrR family	liver
			NWMN_0243	-4.16949	0.023387	Repetitive hypothetical protein near ESAT cluster%2C SA0282 homolog	liver	NWMN_1998	-6.35736	0.0096664	Thiaminase II involved in salvage of thiamin pyrimidine moiety	liver	NWMN_2513	-3.509	0.00268735	Betaine/carnitine/choline transporter (BCCT) family	kidney	NWMN_0715	-3.21334	0.0314854	GGDEF domain protein	kidney	NWMN_2496	-4.53621	0.00128446	3-methyl-2-oxobutanoate hydroxymethyltransferase	liver
			NWMN_2409	-2.85444	0.0321927	Alkaline phosphatase like protein	liver	NWMN_1999	-4.84176	0.0324142	SceD-like transglycosylase%2C biomarker for vancomycin-intermediate strains	liver	NWMN_0269	-3.64226	0.0325015	Phage protein	kidney	NWMN_0770	-4.77619	0.00783876	hypothetical protein	kidney	NWMN_2500	-6.61149	0.000115262	Uncharacterized amino acid permease%2C GabP family	liver
			NWMN_2426	-6.13097	0.0406641	LPXTG specific sortase A	liver	NWMN_2005	-4.53762	0.0135751	Uncharacterized membrane protein YwzB	liver	NWMN_0318	-7.08739	0.00257775	Macro domain protein YmdB%2C possibly ADP-ribose binding	liver or kidney						NWMN_2507	-4.20769	0.0192247	hypothetical protein	liver
			NWMN_2429	-4.75404	0.00586174	L-serine dehydratase%2C alpha subunit	liver	NWMN_2026	-3.01733	0.00559263	Aldehyde dehydrogenase	liver	NWMN_0353	-4.18573	0.00808244	Chromosome (plasmid) partitioning protein ParB	kidney						NWMN_2508	-2.77818	0.0475085	hypothetical protein	liver
			NWMN_2451	-2.66987	0.0358182	Putative antibiotic transport-associated protein	liver	NWMN_2028	-2.15888	0.00318596	UDP-N-acetylglucosamine 1-carboxyvinyltransferase	liver	NWMN_0371	-2.95664	0.0391231	Alkyl hydroperoxide reductase protein F	liver or kidney						NWMN_2509	-2.948	0.0402066	Choline dehydrogenase	liver
			NWMN_2458	-4.29588	0.0317696	Copper(I) chaperone CopZ	liver	NWMN_2035	-3.92515	0.0372155	Hypothetical protein SAV2131	liver	NWMN_0393	-4.72935	0.0159346	Exotoxin 15	liver or kidney						NWMN_0255	-5.17319	0.00976905	Probable pyrimidine nucleoside transport protein associated with pseudouridine catabolism	liver
			NWMN_2460	-6.47446	1.53e-05	N-succinyldiaminopimelate aminotransferase	liver	NWMN_2036	-2.62447	0.0438775	Hypothetical protein SAV2132	liver	NWMN_0470	-3.9914	0.0492395	RNA binding protein%2C contains ribosomal protein S1 domain	liver or kidney						NWMN_2522	-5.53936	0.0372155	ABC transporter-like sensor ATP-binding protein SAV2623	liver
			NWMN_2463	-6.1382	0.00103176	4%2C4'-diaponeurosporenoate glycosyltransferase	liver	NWMN_2037	-5.2122	7.45e-05	HmrA protein involved in methicillin resistance / amidohydrolase of M40 family	liver	NWMN_0576	-6.06388	0.00422203	Uncharacterized protein YwhD	liver or kidney						NWMN_2523	-3.18904	0.0260293	ABC transporter-like sensor linked histidine kinase SAV2624	liver
			NWMN_2464	-4.18917	0.0173538	Diapolycopene oxygenase	liver	NWMN_2039	-3.3211	0.0419492	Hypothetical protein SAV2135	liver	NWMN_0686	-3.22061	0.00521044	Allophanate hydrolase 2 subunit 2	kidney						NWMN_2547	-2.38245	0.000238051	Poly(glycerol-phosphate) alpha-glucosyltransferase GftA	liver
			NWMN_2471	-5.36055	0.0218749	Transcriptional regulator%2C AcrR family	liver	NWMN_2046	-4.4845	0.00765398	Hypothetical protein SAV2142	liver	NWMN_0730	-3.19813	5.8e-05	Putative acetyltransferase YvoF	kidney						NWMN_2551	-3.43501	3.43e-05	Accessory secretory protein Asp1	liver
			NWMN_2489	-3.88395	0.0293923	hypothetical protein	liver	NWMN_0209	-3.16146	0.0127233	Choloylglycine hydrolase	liver	NWMN_0793	-4.67067	0.0208289	UPF0759 protein YunF	liver or kidney						NWMN_2561	-4.1115	0.0157506	Manganese-dependent protein-tyrosine phosphatase	liver
			NWMN_2490	-5.54166	0.00518218	Epoxyqueuosine reductase QueH	liver	NWMN_2054	-4.78519	0.0401595	Hydrolase%2C HAD superfamily	liver	NWMN_0906	-4.49214	0.028603	Poly(glycerol-phosphate) alpha-glucosyltransferase	liver or kidney						NWMN_2572	-4.49656	0.0122201	Phosphoribosylformimino-5-aminoimidazole carboxamide ribotide isomerase	liver
			NWMN_2494	-4.40544	0.00524696	Aspartate 1-decarboxylase	liver	NWMN_2055	-4.15271	0.00490824	ABC transporter%2C ATP-binding protein	liver											NWMN_2574	-4.82044	0.0289994	Imidazoleglycerol-phosphate dehydratase	liver
			NWMN_2498	-4.21976	0.010967	Alpha-acetolactate decarboxylase	liver	NWMN_2057	-2.99781	0.0489066	PTS system%2C mannitol-specific IIC component / PTS system%2C mannitol-specific IIB component	liver											NWMN_2581	-4.69522	0.0223906	Transmembrane component MtsC of energizing module of methionine-regulated ECF transporter	liver
			NWMN_0254	-5.60037	0.0041064	Pseudouridine 5'-phosphate glycosidase	liver	NWMN_0021	-5.40507	0.000329915	Zn-dependent hydrolase YycJ/WalJ%2C required for cell wall metabolism and coordination of cell division with DNA replication	liver											NWMN_2594	-4.46903	0.0449691	hypothetical protein	liver
			NWMN_2524	-4.08279	0.0482794	ABC transporter-like sensor linked response regulator SAV2625	liver	NWMN_2068	-5.61175	1.03e-05	Uncharacterized MFS-type transporter	liver											NWMN_2610	-3.22059	0.000561805	16S rRNA (guanine(527)-N(7))-methyltransferase	liver
			NWMN_2527	-5.44787	0.0073894	Transcriptional regulator%2C MarR family	liver	NWMN_0211	-4.33498	0.0314815	Efflux ABC transporter%2C ATP-binding protein	liver											NWMN_0026	-4.24769	0.00191763	FIG003846: hypothetical protein	liver
			NWMN_2533	-4.09986	0.0228304	Ornithine carbamoyltransferase	liver	NWMN_0212	-2.45679	0.0287805	hypothetical protein	liver											NWMN_0287	-5.53459	0.0143262	Phage protein	liver
			NWMN_2537	-4.06464	0.0258911	immunodominant antigen B	liver	NWMN_2079	-4.35253	0.0033158	Hypothetical protein SAV2178	liver											NWMN_0315	-3.19004	0.0395851	Lipoylation-related NADH-dependent flavin oxidoreductase	liver
			NWMN_2549	-2.75334	0.0327049	Accessory secretory protein Asp3	liver	NWMN_2094	-5.65445	0.0141064	PTS system%2C lactose-specific IIB component / PTS system%2C lactose-specific IIC component	liver											NWMN_0320	-6.71591	0.0154668	Lipoate-protein ligase A	liver
			NWMN_2562	-6.00756	0.0290819	Tyrosine-protein kinase EpsD	liver	NWMN_2104	-6.11728	0.00212404	Oxidoreductase%2C aldo/keto reductase family	liver											NWMN_0321	-3.10105	0.019296	NAD-dependent%2C hopanoid-associated epimerase/dehydratase family acting on nucleotide-sugars	liver
			NWMN_2563	-4.35348	0.0247194	Capsular polysaccharide biosynthesis protein capA	liver	NWMN_2108	-4.86263	0.0124731	Hydrolase%2C HAD superfamily	liver											NWMN_0327	-3.21997	0.00949287	Multi antimicrobial extrusion protein (Na(+)/drug antiporter)%2C MATE family of MDR efflux pumps	liver
			NWMN_2565	-4.18468	0.0194358	Polysaccharide intercellular adhesin (PIA) biosynthesis N-glycosyltransferase IcaA	liver and kidney	NWMN_2110	-5.31252	0.0204742	Alpha-acetolactate decarboxylase	liver											NWMN_0337	-5.39963	0.00410303	Ferrous iron transport peroxidase EfeB	liver
			NWMN_2575	-6.93892	7.37e-06	Histidinol-phosphate aminotransferase	liver and kidney	NWMN_1886	-5.92293	0.00688214	conserved domain protein%2C putative	liver											NWMN_0345	-3.0962	0.0162402	Low temperature requirement protein A	liver
			NWMN_2578	-4.98514	0.0123391	ATP phosphoribosyltransferase regulatory subunit	liver	NWMN_2117	-4.6766	0.0259866	FIG01108103: hypothetical protein	liver											NWMN_0348	-2.99309	0.0273137	5-methyltetrahydropteroyltriglutamate--homocysteine methyltransferase	liver
			NWMN_2586	-4.10119	0.0224742	Lactonase Drp35	liver	NWMN_2156	-3.14287	0.0206185	DNA topoisomerase III	liver											NWMN_0359	-5.50926	0.0189451	SSU ribosomal protein S18p @ SSU ribosomal protein S18p%2C zinc-independent	liver
			NWMN_2589	-3.14744	0.036321	hypothetical protein	liver	NWMN_2162	-4.11109	0.00358321	RND multidrug efflux transporter%3B Acriflavin resistance protein	liver											NWMN_0369	-3.61005	0.00974775	hypothetical protein	liver
			NWMN_2596	-4.01463	0.0203115	N-hydroxyarylamine O-acetyltransferase	liver	NWMN_2167	-4.0047	0.00401739	Transcriptional regulator SarV (Staphylococcal accessory regulator V)	liver											NWMN_0373	-3.5931	0.0251026	FMN reductase (NADPH)	liver
			NWMN_2605	-5.02049	0.0164837	Cold shock protein of CSP family	liver	NWMN_2168	-2.81278	0.0189319	GTP 3'%2C8-cyclase	liver											NWMN_0383	-4.76953	0.0105632	Pathogenicity island SaPIn2	liver
			NWMN_2606	-4.83109	0.00373689	Transcriptional regulator%2C Xre family	liver	NWMN_2169	-4.07343	0.000331377	Molybdenum cofactor guanylyltransferase	liver											NWMN_0388	-6.10828	0.00581394	Exotoxin 6	liver
			NWMN_2609	-5.1307	0.0369842	Chromosome (plasmid) partitioning protein ParB-2	liver	NWMN_2170	-6.5055	0.0191106	Molybdopterin synthase sulfur carrier subunit	liver											NWMN_0390	-4.32972	0.0223792	hypothetical protein	liver
			NWMN_0296	-5.46414	0.00988595	Phage head-tail protein	liver	NWMN_2171	-6.4704	2.09e-05	Molybdopterin synthase catalytic subunit MoaE	liver											NWMN_0410	-5.6312	0.00111521	Tandem lipoprotein within Pathogenicity island	liver
			NWMN_0302	-2.94412	0.0317074	Phage tail tape measure	liver	NWMN_2172	-6.15965	0.000258519	Molybdopterin-guanine dinucleotide biosynthesis protein MobB	liver											NWMN_0421	-3.34134	0.0234303	putative membrane-associated phospholipid phosphatase%2C PAP2 superfamily	liver
			NWMN_0031	-4.85571	0.0443287	hypothetical protein	liver	NWMN_2177	-2.88718	0.023941	Molybdenum ABC transporter ATP-binding protein ModC	liver											NWMN_0432	-5.8204	0.0295652	Acetyltransferase%2C GNAT family	liver and kidney
			NWMN_0324	-3.57091	0.0112498	PTS system%2C IIA component	liver	NWMN_2180	-2.73326	0.0433379	Sulfur carrier protein FdhD	liver											NWMN_0045	-4.20094	0.00315478	hypothetical protein	liver
			NWMN_0326	-3.53545	0.015412	Transcriptional regulator%2C MarR family	liver	NWMN_2181	-3.3411	0.00681937	Acetyltransferase	liver											NWMN_0435	-3.60032	0.0202572	Transcription activator of glutamate synthase operon	liver
			NWMN_0339	-4.85003	0.000632104	Twin-arginine translocation protein TatCd	liver	NWMN_2182	-5.61988	0.000669171	Substrate-specific component BioY of biotin ECF transporter	liver											NWMN_0438	-4.71937	0.00345136	PTS system%2C trehalose-specific IIB component / PTS system%2C trehalose-specific IIC component	liver and kidney
			NWMN_0349	-3.29538	0.00575559	5%2C10-methylenetetrahydrofolate reductase / Homolog of homocysteine-binding domain	liver	NWMN_2185	-2.2166	0.0161355	Ferrichrome-binding periplasmic protein precursor (TC 3.A.1.14.3)	liver											NWMN_0449	-1.24453	0.0342448	Stage 0 sporulation protein YaaT	liver
			NWMN_0366	-5.01722	0.0243085	hypothetical protein	liver	NWMN_2187	-6.11763	0.027254	Eukaryotic-type low-affinity urea transporter	liver											NWMN_0450	-5.71364	0.0154255	DNA replication intiation control protein YabA	liver
			NWMN_0381	-3.20678	0.0166288	GMP synthase [glutamine-hydrolyzing]%2C amidotransferase subunit / GMP synthase [glutamine-hydrolyzing]%2C ATP pyrophosphatase subunit	liver	NWMN_2190	-4.94247	1.02e-05	Urease alpha subunit	liver											NWMN_0454	-6.49307	0.000245344	Uncharacterized metal-dependent hydrolase YcfH	liver
			NWMN_0382	-4.77818	0.0482794	hypothetical protein	liver	NWMN_0223	-3.05094	0.00602547	FtsK/SpoIIIE family protein%2C putative EssC/YukB component of Type VII secretion system	liver											NWMN_0466	-2.56994	0.00880403	Transcription-repair coupling factor	liver
			NWMN_0386	-5.75484	0.0115558	Protein of unknown function DUF1304	liver	NWMN_2200	-1.76359	0.0456956	Na+/H+ antiporter NhaC	liver											NWMN_0049	-4.20753	2.62e-05	Sodium-dependent phosphate transporter	liver
			NWMN_0391	-5.82207	0.0430228	Exotoxin 8	liver	NWMN_2202	-3.99951	0.007397	Hypothetical protein SAV2303	liver											NWMN_0474	-2.90662	0.0282311	33 kDa chaperonin HslO	liver
			NWMN_0396	-5.21819	0.0147502	Exotoxin 13	liver	NWMN_2213	-6.68339	0.00681937	Transcriptional regulator%2C DeoR family	liver											NWMN_0050	-3.79773	0.0457782	Oleate hydratase	liver
			NWMN_0406	-3.61109	0.00119845	Tandem lipoprotein within Pathogenicity island	liver	NWMN_2215	-1.74845	0.041748	Protein of pXO2-46	liver											NWMN_0484	-3.86707	0.00201285	Transcriptional regulator CtsR	liver
			NWMN_0043	-4.29194	0.0449639	hypothetical protein	liver	NWMN_2216	-4.31931	0.0199368	Hypothetical protein SAV2314	liver											NWMN_0485	-4.80027	0.0224808	Protein-arginine kinase activator protein McsA	liver
			NWMN_0416	-3.22133	0.0394446	hypothetical protein	liver	NWMN_2222	-3.08689	0.0272149	Uncharacterized sodium-dependent transporter YocS	liver											NWMN_0486	-1.55745	0.0386489	Protein-arginine kinase McsB	liver
			NWMN_0428	-5.28721	0.0480092	Methionine ABC transporter substrate-binding protein	liver	NWMN_2224	-3.04389	0.0219431	PTS system%2C maltose-specific IIC component / PTS system%2C maltose-specific IIB component	liver											NWMN_0489	-2.78596	0.00422061	Membrane-associated protein containing RNA-binding TRAM domain and ribonuclease PIN-domain%2C YacL B.subtilis ortholog	liver
			NWMN_0430	-6.77439	0.000327641	hypothetical protein	liver	NWMN_2227	-3.35336	0.00794211	Methionine transporter MetT	liver											NWMN_0496	-2.69087	0.0327616	hypothetical protein	liver
			NWMN_0434	-3.38376	0.0207533	YibE/F family protein	liver	NWMN_2233	-3.16233	0.0096664	Transcriptional regulator%2C LysR family	liver											NWMN_0512	-6.26826	0.00662127	2-amino-3-ketobutyrate coenzyme A ligase	liver
			NWMN_0440	-5.77205	3.14e-05	Trehalose operon transcriptional repressor	liver	NWMN_2235	-4.61138	0.0231908	Formiminoglutamase	liver											NWMN_0515	-5.42062	0.0260199	L-threonine 3-dehydrogenase	liver
			NWMN_0441	-5.83039	0.0114505	Acetyltransferase%2C GNAT family	liver	NWMN_2240	-2.76229	0.0126007	Protein of unknown function UPF0060	liver											NWMN_0518	-5.14295	2.51e-05	Deoxyadenosine kinase @ Deoxycytidine kinase	liver and kidney
			NWMN_0451	-4.56293	0.0036717	tRNA(1)(Val) (adenine(37)-N(6))-methyltransferase	liver	NWMN_2245	-2.3934	0.0452976	DNA-3-methyladenine glycosylase II	liver											NWMN_0531	-5.76705	0.000127115	Uncharacterized protein YojF	liver
			NWMN_0488	-3.19211	0.0140752	DNA repair protein RadA	liver	NWMN_0228	-2.94599	0.0486605	COG5444 domain protein within ESAT-6 gene cluster	liver											NWMN_0056	-2.49541	0.0298012	staphylococcal accessory regulator A homologue	liver and kidney
			NWMN_0490	-4.84741	4.95e-05	Glutamyl-tRNA synthetase @ Glutamyl-tRNA(Gln) synthetase	liver	NWMN_2251	-3.70259	0.00177433	Putative esterase	liver											NWMN_0548	-4.2518	0.0130953	Integral membrane protein	liver and kidney
			NWMN_0051	-5.68217	0.00635338	Permease of the drug/metabolite transporter (DMT) superfamily	liver	NWMN_2252	-3.22271	0.00727401	hypothetical protein	liver											NWMN_0556	-3.84423	0.0350678	DUF1450 superfamily protein	liver
			NWMN_0053	-4.23065	0.000345738	hypothetical protein	liver	NWMN_2254	-2.79797	0.0433379	Multidrug resistance protein [function not yet clear]	liver											NWMN_0561	-5.16086	0.0289994	repetative hypothetical protein%2C fig|282458.1.peg.574 homolog	liver
			NWMN_0524	-4.43409	0.0177418	Adhesin of unknown specificity SdrD	liver	NWMN_2264	-6.15857	0.00028248	Sensor histidine kinase colocalized with HrtAB transporter	liver											NWMN_0564	-5.04996	0.0483177	repetative hypothetical protein%2C fig|282458.1.peg.574 homolog	liver
			NWMN_0527	-4.54469	0.0019091	Poly(glycerol-phosphate) alpha-glucosyltransferase	liver	NWMN_2268	-4.02303	0.0168735	L-lactate permease	liver											NWMN_0059	-3.76956	0.0105214	Siderophore staphylobactin ABC transporter%2C substrate-binding protein SirA	liver
			NWMN_0539	-3.39782	0.0138056	3-ketoacyl-CoA thiolase @ Acetyl-CoA acetyltransferase	liver	NWMN_2272	-5.69763	9.14e-06	Acryloyl-CoA reductase AcuI/YhdH	liver											NWMN_0060	-4.39517	0.0438775	Siderophore staphylobactin biosynthesis protein SbnA	liver
			NWMN_0545	-3.96508	0.00268906	hypothetical protein	liver	NWMN_2274	-2.73134	0.0308666	Thioredoxin reductase	liver and kidney											NWMN_0599	-4.74964	0.0121469	Na(+) H(+) antiporter subunit G	liver and kidney
			NWMN_0549	-4.86586	0.0125373	hypothetical protein	liver	NWMN_2277	-1.96469	0.0350678	Transcriptional regulator%2C AcrR family	liver											NWMN_0600	-2.55233	0.010497	Na+/H+ antiporter	liver
			NWMN_0557	-3.84862	0.0314166	Putative Dihydrolipoamide dehydrogenase%3B Mercuric ion reductase%3B PF00070 family%2C FAD-dependent NAD(P)-disulphide oxidoreductase	liver	NWMN_2294	-5.1539	5.62e-05	Respiratory nitrate reductase gamma chain	liver											NWMN_0602	-5.66826	0.00442469	Manganese ABC transporter%2C inner membrane permease protein SitD	liver
			NWMN_0559	-5.38067	0.0117391	hypothetical fig|282458.1.peg.573 homolog	liver	NWMN_2296	-3.74253	0.0239559	Respiratory nitrate reductase beta chain	liver											NWMN_0608	-5.18259	0.0452976	Teichoic acid translocation permease protein TagG	liver
			NWMN_0560	-3.80964	0.0240594	repetative hypothetical protein%2C fig|282458.1.peg.574 homolog	liver and kidney	NWMN_2301	-5.50314	0.00317946	Sirohydrochlorin ferrochelatase SirB	liver											NWMN_0610	-2.65087	0.0191059	Teichoic acid biosynthesis protein X	liver
			NWMN_0562	-4.71103	0.0335792	repetative hypothetical protein%2C fig|282458.1.peg.574 homolog	liver	NWMN_2302	-3.50985	0.00410306	Uncharacterized N-acetyltransferase YtmI	liver											NWMN_0612	-3.14152	0.00237956	D-alanyl-D-alanine carboxypeptidase / Penicillin binding protein PBP4	liver
			NWMN_0563	-5.15718	0.0389939	repetative hypothetical protein %2C fig|282458.1.peg.574 homolog	liver	NWMN_2309	-2.55535	0.0312005	hypothetical protein	liver											NWMN_0626	-3.15339	0.0314815	Acetyltransferase%2C GNAT family	liver
			NWMN_0572	-5.70399	0.00123171	myo-inositol operon protein IolS	liver	NWMN_2315	-3.26955	0.0154747	Phosphoglycerate mutase	liver											NWMN_0635	-4.98775	0.000139166	hypothetical protein	liver
			NWMN_0573	-3.9372	0.044873	hypothetical fig|282458.1.peg.578 homolog	liver	NWMN_2321	-5.62639	0.0140657	FIG016608: hypothetical protein in biotin operon	liver											NWMN_0647	-3.64207	0.0350354	hypothetical protein	liver
			NWMN_0574	-2.81236	0.0125411	hypothetical fig|282458.1.peg.579 homolog	liver and kidney	NWMN_2325	-3.69941	0.0026948	Adenosylmethionine-8-amino-7-oxononanoate aminotransferase	liver											NWMN_0649	-1.83391	0.0456678	Lysine decarboxylase family	liver
			NWMN_0061	-6.00917	0.0224742	Siderophore staphylobactin biosynthesis protein SbnB%2C cyclodeaminase	liver and kidney	NWMN_2333	-4.56279	0.000159171	Teicoplanin resistance transporter%2C TcaB family > TcaB2	liver											NWMN_0654	-4.23277	0.00837291	Efflux ABC transporter for glutathione/L-cysteine%2C essential for assembly of bd-type respiratory oxidases > CydC subunit	liver
			NWMN_0598	-6.40314	0.0374699	Na(+) H(+) antiporter subunit F	liver	NWMN_2334	-4.52761	0.00336825	Bacterial transcription activator%2C effector binding protein	liver											NWMN_0661	-3.3139	0.0157253	hypothetical protein	liver
			NWMN_0603	-5.92928	0.00214562	Manganese ABC transporter%2C ATP-binding protein SitB	liver	NWMN_2335	-3.87109	0.0191106	hypothetical protein	liver											NWMN_0662	-3.26802	0.0124919	hypothetical protein	liver
			NWMN_0618	-4.22119	0.00724778	Ferrichrome transport system permease protein FhuG	liver	NWMN_2337	-5.35942	0.00552361	D-serine/D-alanine/glycine transporter	liver and kidney											NWMN_0664	-3.05639	0.0232327	MFS-type transporter quinolone resistance protein NorA	liver
			NWMN_0639	-4.96366	5.18e-05	FIG018171: hypothetical protein of Cupin superfamily	liver and kidney	NWMN_2343	-1.75422	0.0472497	Uncharacterized MFS-type transporter	liver											NWMN_0665	-1.76854	0.041748	hypothetical protein	liver
			NWMN_0641	-3.21723	0.0172827	Catabolite control protein E (CcpE)%2C LysR family	liver and kidney	NWMN_2344	-4.87978	0.0275016	Choline ABC transport system%2C permease protein OpuBD	liver											NWMN_0069	-5.0022	0.00151329	FIG01107877: hypothetical protein	liver
			NWMN_0642	-2.82783	0.00603658	Sugar efflux transpoter	liver	NWMN_2345	-3.00638	0.0370809	Choline ABC transport system%2C choline-binding protein OpuBC	liver											NWMN_0669	-2.60239	0.0122201	PTS system%2C fructose-specific IIA component / PTS system%2C fructose-specific IIB component / PTS system%2C fructose-specific IIC component	liver
			NWMN_0646	-4.36569	0.0218583	hypothetical protein	liver	NWMN_2353	-6.01452	1.45e-05	Probable iron export ATP-binding protein FetA	liver											NWMN_0684	-1.84066	0.0125268	Aminodeoxychorismate lyase	liver
			NWMN_0651	-4.81304	0.0036717	hypothetical protein	liver	NWMN_2363	-4.1536	0.0231908	Nickel ABC transporter%2C permease protein NikB (TC 3.A.1.5.3)	liver											NWMN_0691	-1.40943	0.0452976	Glycine betaine ABC transport system%2C permease protein OpuAB / Glycine betaine ABC transport system%2C glycine betaine-binding protein OpuAC	liver
			NWMN_0652	-3.79259	0.0172827	Undecaprenyl-diphosphatase	liver	NWMN_2366	-5.25867	0.0061443	FIG016157: Similar to nicotianamine synthase	liver											NWMN_0692	-4.443	0.00177433	Biosynthetic Aromatic amino acid aminotransferase beta	liver
			NWMN_0068	-2.74248	0.0468112	Siderophore staphylobactin biosynthesis protein SbnI	liver	NWMN_2374	-2.57692	0.00713547	hypothetical protein	liver											NWMN_0697	-5.08882	0.000420888	NADPH-dependent 7-cyano-7-deazaguanine reductase	liver
			NWMN_0657	-6.8487	0.000596787	Oxidoreductase YdhF	liver	NWMN_2394	-5.33881	0.00745763	Transcriptional regulator SarU (Staphylococcal accessory regulator U)	liver											NWMN_0702	-4.7607	0.0124438	Iron compound ABC uptake transporter permease protein	liver
			NWMN_0663	-3.73773	0.032577	hypothetical protein	liver	NWMN_2408	-4.13082	0.00130528	Uncharacterized MFS-type transporter	liver											NWMN_0705	-3.54914	0.011697	Iron compound ABC uptake transporter substrate-binding protein	liver
			NWMN_0673	-2.37704	0.0426609	CsbB stress response protein	liver	NWMN_2417	-3.39146	0.022449	Glyoxalase family protein	liver and kidney											NWMN_0708	-3.3047	0.0136141	hypothetical protein	liver
			NWMN_0681	-4.97183	0.00268906	7-cyano-7-deazaguanine synthase	liver	NWMN_2424	-5.12348	0.0472497	ABC transporter%2C ATP-binding protein	liver											NWMN_0709	-4.33531	2.97e-05	hypothetical protein	liver
			NWMN_0687	-4.38923	0.0128644	Lipoteichoic acid synthase LtaS Type Ib	liver	NWMN_2427	-3.33656	0.0147971	Acetyltransferase%2C GNAT family	liver											NWMN_0711	-3.58977	0.00551026	Glycerate kinase	liver
			NWMN_0693	-4.32954	0.000932719	Putative 5'(3')-deoxyribonucleotidase	liver	NWMN_2429	-4.23704	0.010965	L-serine dehydratase%2C alpha subunit	liver											NWMN_0073	-3.73063	0.00539186	Putative undecaprenyl-phosphate N-acetylgalactosaminyl 1-phosphate transferase%3B Teichuronic acid biosynthesis glycosyltransferase TuaA	liver
			NWMN_0706	-4.09827	0.000245595	hypothetical protein	liver and kidney	NWMN_2431	-3.40689	0.00920688	Transcriptional regulator pfoR	liver											NWMN_0719	-4.97796	0.00193503	ComF operon protein A%2C DNA transporter ATPase	liver
			NWMN_0075	-3.04913	0.0363398	hypothetical protein	liver	NWMN_2432	-5.0922	0.0422769	hypothetical protein	liver											NWMN_0726	-2.28866	0.0316151	Excinuclease ABC subunit B	liver and kidney
			NWMN_0752	-6.16804	0.000314536	hypothetical protein	liver	NWMN_2437	-2.81092	0.036192	PTS system%2C glucose-specific IIC component / PTS system%2C glucose-specific IIB component / PTS system%2C glucose-specific IIA component	liver											NWMN_0074	-3.42891	0.00418527	Exopolysaccharide biosynthesis glycosyltransferase EpsF	liver
			NWMN_0756	-2.37838	0.0404769	Clumping factor ClfA%2C fibrinogen-binding protein	liver	NWMN_2441	-2.59056	0.030511	Transcriptional regulator CidR%2C LysR family	liver											NWMN_0733	-3.45281	0.020862	RNase adapter protein RapZ	liver
			NWMN_0078	-4.37362	0.0137486	Predicted cell-wall-anchored protein SasD (LPXAG motif)	liver	NWMN_2443	-3.25153	0.0462829	Secretory antigen SsaA	liver											NWMN_0735	-6.03093	0.0141345	Sporulation transcription regulator WhiA	liver
			NWMN_0771	-5.5846	0.00550098	Organic hydroperoxide resistance protein	liver	NWMN_0024	-2.30596	0.0224808	hypothetical protein	liver and kidney											NWMN_0746	-2.02515	0.0350354	hypothetical protein	liver
			NWMN_0775	-4.04157	0.00518218	FIG138056: a glutathione-dependent thiol reductase	liver	NWMN_2467	-2.54411	0.000344808	Acyltransferase	liver											NWMN_0748	-5.06511	6.26e-06	Carboxyesterase precursor-like protein	liver
			NWMN_0079	-2.69873	0.0349505	Predicted regulator for deoxynucleoside utilization%2C GntR family	liver	NWMN_2471	-4.94571	0.0275016	Transcriptional regulator%2C AcrR family	liver											NWMN_0755	-3.01991	0.00796108	hypothetical protein	liver
			NWMN_0792	-3.99593	0.0383405	Putative oxidoreductase YrpB%2C nitronate monooxygenase family	liver	NWMN_2475	-4.95449	0.00443571	hypothetical protein	liver and kidney											NWMN_0782	-5.41407	0.00679424	Methionine ABC transporter substrate-binding protein	liver
			NWMN_0082	-4.78763	0.000809752	Deoxyribose-phosphate aldolase	liver	NWMN_2476	-4.54704	0.0121499	hypothetical protein	liver											NWMN_0783	-5.16265	0.0353658	hypothetical protein	liver
			NWMN_0812	-4.1059	0.0125154	Cytosol aminopeptidase PepA	liver	NWMN_2478	-4.97853	0.00745763	Short-chain dehydrogenase	liver and kidney											NWMN_0080	-5.05417	0.00159908	Purine nucleoside phosphorylase	liver
			NWMN_0823	-4.80303	0.0429915	hypothetical protein	liver	NWMN_0251	-6.19846	0.00539186	ABC transporter%2C ATP-binding protein	liver											NWMN_0801	-3.51669	0.0218566	Glyoxylate reductase @ Glyoxylate reductase @ Hydroxypyruvate reductase	liver
			NWMN_0824	-5.1674	0.0358182	Peptidyl-prolyl cis-trans isomerase	liver	NWMN_2489	-4.45387	0.0096643	hypothetical protein	liver											NWMN_0807	-3.89664	0.0240012	NifU-like domain protein	liver
			NWMN_0832	-5.27535	0.0484868	Argininosuccinate synthase	liver	NWMN_2492	-2.63022	0.0473739	Transcriptional regulator%2C AcrR family	liver											NWMN_0808	-4.34992	0.000231191	YuzD-like protein	liver
			NWMN_0085	-6.49905	0.00654797	ABC transporter%2C permease protein (cluster 12%2C methionine/phosphonates)	liver	NWMN_2496	-4.53621	0.00128446	3-methyl-2-oxobutanoate hydroxymethyltransferase	liver											NWMN_0828	-4.07808	0.00246359	NAD-specific glutamate dehydrogenase	liver
			NWMN_0840	-2.90464	0.0247179	Uncharacterized protein UPF0344	liver	NWMN_2500	-6.61149	0.000115262	Uncharacterized amino acid permease%2C GabP family	liver											NWMN_0830	-4.31406	0.0204535	Glycerophosphoryl diester phosphodiesterase periplasmic (secreted in GramPositives)	liver
			NWMN_0841	-3.50166	0.00943777	CoA-disulfide reductase	liver	NWMN_2507	-4.20769	0.0192247	hypothetical protein	liver											NWMN_0834	-5.52655	0.00559459	hypothetical protein	liver
			NWMN_0842	-3.80263	0.0148248	FIG002540: Haloacid dehalogenase-like hydrolase	liver	NWMN_2508	-2.77818	0.0475085	hypothetical protein	liver											NWMN_0839	-2.57576	0.0493511	Fumarylacetoacetate hydrolase family protein	liver
			NWMN_0843	-5.22293	9.31e-05	PaaD-like protein (DUF59) involved in Fe-S cluster assembly	liver	NWMN_2509	-2.948	0.0402066	Choline dehydrogenase	liver											NWMN_0848	-4.45565	0.0406334	Threonylcarbamoyl-AMP synthase	liver
			NWMN_0846	-5.32543	0.0485857	Transcriptional regulator%2C LysR family	liver	NWMN_0254	-4.31349	0.0225469	Pseudouridine 5'-phosphate glycosidase	liver											NWMN_0856	-4.8203	0.0117746	Oligopeptide ABC transporter%2C permease protein OppB (TC 3.A.1.5.1)	liver and kidney
			NWMN_0862	-6.77664	0.0167617	Oligopeptide ABC transporter%2C ATP-binding protein OppD (TC 3.A.1.5.1)	liver	NWMN_0255	-5.17319	0.00976905	Probable pyrimidine nucleoside transport protein associated with pseudouridine catabolism	liver											NWMN_0885	-5.13996	0.0105087	2H phosphoesterase superfamily protein Bsu1186 (yjcG)	liver
			NWMN_0087	-6.81811	0.000505952	hypothetical protein	liver	NWMN_2522	-5.53936	0.0372155	ABC transporter-like sensor ATP-binding protein SAV2623	liver											NWMN_0890	-2.84513	0.016037	Peptide chain release factor 3	liver
			NWMN_0873	-3.65876	0.0203115	Hemoglobin-like protein HbO	liver	NWMN_2523	-3.18904	0.0260293	ABC transporter-like sensor linked histidine kinase SAV2624	liver											NWMN_0904	-4.95301	0.0487434	hypothetical protein	liver
			NWMN_0088	-2.9608	0.0247179	2'%2C3'-cyclic-nucleotide 2'-phosphodiesterase	liver	NWMN_2533	-4.8764	0.0049134	Ornithine carbamoyltransferase	liver											NWMN_0917	-5.16967	0.0287805	Staphopain B precursor	liver
			NWMN_0879	-4.72655	0.00277859	Mg/Co/Ni transporter MgtE%2C CBS domain-containing	liver and kidney	NWMN_2547	-2.38245	0.000238051	Poly(glycerol-phosphate) alpha-glucosyltransferase GftA	liver											NWMN_0942	-5.05884	0.0303088	Phosphoribosylamine--glycine ligase	liver
			NWMN_0880	-5.07963	0.0012092	Na+/H+ antiporter	liver	NWMN_2549	-4.58029	0.00011858	Accessory secretory protein Asp3	liver											NWMN_0943	-3.0141	0.00339012	Transmembrane component YkoC of energizing module of thiamin-regulated ECF transporter for HydroxyMethylPyrimidine	liver
			NWMN_0883	-3.88342	0.0426609	Putative sodium/proton-dependent alanine carrier protein YrbD	liver	NWMN_2551	-3.43501	3.43e-05	Accessory secretory protein Asp1	liver											NWMN_0945	-3.03722	0.0227753	Substrate-specific component YkoE of thiamin-regulated ECF transporter for HydroxyMethylPyrimidine	liver and kidney
			NWMN_0896	-6.0106	0.025704	hypothetical protein	liver	NWMN_2561	-4.1115	0.0157506	Manganese-dependent protein-tyrosine phosphatase	liver											NWMN_2106	-4.54167	0.0496218	Phage protein	kidney
			NWMN_0923	-6.34153	0.0307731	GNAT family acetyltransferase YjcF	liver	NWMN_2565	-3.43227	0.0462829	Polysaccharide intercellular adhesin (PIA) biosynthesis N-glycosyltransferase IcaA	liver											NWMN_1043	-3.12986	0.0272094	Heme transporter IsdDEF%2C membrane component IsdD	kidney
			NWMN_0931	-6.96319	9.01e-05	Chitinase B	liver and kidney	NWMN_2572	-4.49656	0.0122201	Phosphoribosylformimino-5-aminoimidazole carboxamide ribotide isomerase	liver											NWMN_0146	-4.65033	0.00967625	RGD-containing lipoprotein	kidney
			NWMN_0009	-2.86578	0.0419307	Branched-chain amino acid permease	kidney	NWMN_2574	-4.82044	0.0289994	Imidazoleglycerol-phosphate dehydratase	liver											NWMN_1434	-4.84651	0.0251615	Aminopeptidase YpdF (MP-%2C MA-%2C MS-%2C AP-%2C NP- specific)	kidney
			NWMN_0105	-3.00112	0.0192636	Capsular polysaccharide synthesis enzyme Cap5K	kidney	NWMN_2575	-3.88551	0.0111253	Histidinol-phosphate aminotransferase	liver											NWMN_0173	-3.16248	0.027086	ABC transporter%2C substrate-binding protein (cluster 5%2C nickel/peptides/opines)	kidney
			NWMN_1101	-3.85546	0.0265405	Putative RNA-binding protein YlmH	kidney	NWMN_2578	-5.26214	0.00594712	ATP phosphoribosyltransferase regulatory subunit	liver											NWMN_1845	-5.66557	0.00795527	His repressor	kidney
			NWMN_1233	-5.25177	0.0180175	Two-component system sensor histidine kinase	kidney	NWMN_2581	-4.69522	0.0223906	Transmembrane component MtsC of energizing module of methionine-regulated ECF transporter	liver											NWMN_2038	-3.03487	0.0109848	S-ribosylhomocysteine lyase @ Autoinducer-2 production protein LuxS	kidney
			NWMN_1270	-3.58077	0.0346524	Transcription antiterminator	kidney	NWMN_2589	-3.54743	0.0130953	hypothetical protein	liver											NWMN_2042	-3.11095	0.0208456	Purine nucleoside phosphorylase	kidney
			NWMN_1309	-4.89809	0.0348158	N-acetyl-L%2CL-diaminopimelate deacetylase	kidney	NWMN_2594	-4.46903	0.0449691	hypothetical protein	liver											NWMN_2154	-3.57308	0.0296259	Hypothetical protein SAV2252	kidney
			NWMN_1335	-3.65847	0.0497969	Peptide-methionine (S)-S-oxide reductase MsrA	kidney	NWMN_2606	-4.72926	0.00331182	Transcriptional regulator%2C Xre family	liver and kidney											NWMN_2275	-2.85417	0.0323869	hypothetical protein	kidney
			NWMN_1407	-5.72476	0.0472384	ADP-ribose pyrophosphatase	kidney	NWMN_2610	-3.22059	0.000561805	16S rRNA (guanine(527)-N(7))-methyltransferase	liver											NWMN_2340	-3.38632	0.0469747	Beta-lactamase class C-like and penicillin binding proteins (PBPs) superfamily	kidney
			NWMN_1475	-6.4286	0.0212868	hypothetical protein	kidney	NWMN_0026	-4.24769	0.00191763	FIG003846: hypothetical protein	liver											NWMN_2348	-3.49748	0.0332483	DUF1801 domain-containing protein	kidney
			NWMN_0153	-4.83618	0.00430809	Maltodextrin ABC transporter%2C permease protein MdxF	kidney	NWMN_0287	-5.53459	0.0143262	Phage protein	liver											NWMN_2354	-3.26006	0.0363123	M42 glutamyl aminopeptidase%2C cellulase	kidney
			NWMN_1537	-6.64637	0.0499807	Adenine phosphoribosyltransferase	kidney	NWMN_0296	-5.10896	0.0121771	Phage head-tail protein	liver											NWMN_2401	-4.90165	0.0110232	Gluconate permease%2C Bsu4004 homolog	kidney
			NWMN_1560	-5.74968	0.00816612	hypothetical protein	kidney	NWMN_0315	-3.19004	0.0395851	Lipoylation-related NADH-dependent flavin oxidoreductase	liver											NWMN_2466	-2.84552	0.0121282	Secretory antigen precursor SsaA	kidney
			NWMN_0161	-6.19298	0.0192636	Periplasmic-iron-binding protein BitC	kidney	NWMN_0318	-3.95991	0.0118238	Macro domain protein YmdB%2C possibly ADP-ribose binding	liver											NWMN_2530	-5.31719	0.00488198	Transcriptional regulator ArcR essential for anaerobic expression of the ADI pathway%2C Crp/Fnr family	kidney
			NWMN_1722	-6.37773	0.048224	Hypothetical protein SAV1831	kidney	NWMN_0320	-6.71591	0.0154668	Lipoate-protein ligase A	liver											NWMN_2541	-4.99559	0.00668917	Mannose-6-phosphate isomerase	kidney
			NWMN_1741	-3.66543	0.0337208	Two-component system sensor histidine kinase	kidney	NWMN_0321	-3.10105	0.019296	NAD-dependent%2C hopanoid-associated epimerase/dehydratase family acting on nucleotide-sugars	liver											NWMN_0025	-4.30801	0.0433072	tRNA-dihydrouridine synthase 2	kidney
			NWMN_0182	-5.63737	0.00865673	PTS system%2C galactitol-specific IIC component	kidney	NWMN_0326	-4.16757	0.00270405	Transcriptional regulator%2C MarR family	liver											NWMN_2576	-4.00264	0.0496218	Histidinol dehydrogenase	kidney
			NWMN_1855	-4.09415	0.0196807	Cell wall surface anchor family protein	kidney	NWMN_0327	-3.21997	0.00949287	Multi antimicrobial extrusion protein (Na(+)/drug antiporter)%2C MATE family of MDR efflux pumps	liver											NWMN_0387	-5.59033	0.000721834	hypothetical protein	kidney
			NWMN_1930	-5.87635	0.0425591	hypothetical protein	kidney	NWMN_0337	-5.39963	0.00410303	Ferrous iron transport peroxidase EfeB	liver											NWMN_0675	-2.77186	0.0440716	Response regulator SaeR (Staphylococcus exoprotein expression protein R)	kidney
			NWMN_1931	-4.25847	0.028603	Ferrichrome-binding periplasmic protein precursor in superantigen-encoding pathogenicity islands SaPI	kidney	NWMN_0339	-3.23016	0.020372	Twin-arginine translocation protein TatCd	liver											NWMN_0070	-3.84752	0.0479009	hypothetical protein	kidney
			NWMN_1967	-6.68987	0.0121916	Threonine dehydratase biosynthetic	kidney	NWMN_0345	-3.0962	0.0162402	Low temperature requirement protein A	liver											NWMN_0695	-3.29665	0.0183616	Transcription regulator [contains diacylglycerol kinase catalytic domain]	kidney
			NWMN_1979	-5.71241	0.0180175	transmembrane protein%2C distant homology with ydbS	kidney	NWMN_0348	-2.99309	0.0273137	5-methyltetrahydropteroyltriglutamate--homocysteine methyltransferase	liver											NWMN_0703	-5.11399	0.0138943	Iron compound ABC uptake transporter permease protein	kidney
			NWMN_1989	-6.35869	0.01715	Hypothetical protein SAV2085	kidney	NWMN_0349	-2.50735	0.0303088	5%2C10-methylenetetrahydrofolate reductase / Homolog of homocysteine-binding domain	liver											NWMN_0704	-4.62532	0.0378409	Iron compound ABC uptake transporter ATP-binding protein	kidney
			NWMN_2048	-5.15363	0.0169301	oxidoreductase ylbE	kidney	NWMN_0359	-5.50926	0.0189451	SSU ribosomal protein S18p @ SSU ribosomal protein S18p%2C zinc-independent	liver											NWMN_0737	-4.31533	0.0243977	Cell division inhibitor Slr1223 (YfcH in EC)%2C contains epimerase/dehydratase and DUF1731 domains	kidney
			NWMN_2074	-4.08207	0.0491825	Hypothetical protein SAV2173	kidney	NWMN_0369	-3.61005	0.00974775	hypothetical protein	liver											NWMN_0778	-6.0091	0.0252468	Toprim domain protein	kidney
			NWMN_2103	-5.27815	0.0448428	hypothetical protein	kidney	NWMN_0371	-3.13042	0.018938	Alkyl hydroperoxide reductase protein F	liver											NWMN_0937	-4.31174	0.0328032	Phosphoribosylformylglycinamidine synthase%2C synthetase subunit	kidney
			NWMN_2118	-6.55784	0.00432147	putative helicase	kidney	NWMN_0373	-3.5931	0.0251026	FMN reductase (NADPH)	liver											NWMN_0095	-6.3537	0.00608479	Capsular polysaccharide synthesis enzyme Cap5A / Tyrosine-protein kinase transmembrane modulator EpsC	kidney
			NWMN_2173	-2.93726	0.0256468	Molybdopterin molybdenumtransferase	kidney	NWMN_0381	-3.70497	0.00401739	GMP synthase [glutamine-hydrolyzing]%2C amidotransferase subunit / GMP synthase [glutamine-hydrolyzing]%2C ATP pyrophosphatase subunit	liver
			NWMN_2175	-5.50246	0.00717835	Molybdenum cofactor biosynthesis protein MoaB	kidney	NWMN_0383	-4.76953	0.0105632	Pathogenicity island SaPIn2	liver
			NWMN_2191	-7.33481	0.0120307	Urease accessory protein UreE	kidney	NWMN_0386	-6.99213	0.00111521	Protein of unknown function DUF1304	liver
			NWMN_2211	-5.69912	0.0107257	Cell envelope-associated transcriptional attenuator LytR-CpsA-Psr%2C subfamily F2	kidney	NWMN_0388	-6.10828	0.00581394	Exotoxin 6	liver
			NWMN_2222	-5.24871	0.0497969	Uncharacterized sodium-dependent transporter YocS	kidney	NWMN_0390	-4.32972	0.0223792	hypothetical protein	liver
			NWMN_2231	-6.43225	0.00306514	Imidazolonepropionase	kidney	NWMN_0393	-5.78851	0.0010358	Exotoxin 15	liver
			NWMN_2235	-5.12888	0.00207549	Formiminoglutamase	kidney	NWMN_0410	-5.6312	0.00111521	Tandem lipoprotein within Pathogenicity island	liver
			NWMN_2260	-6.79269	0.01833	Transposase%2C IS4 family	kidney	NWMN_0043	-5.97508	0.00332488	hypothetical protein	liver
			NWMN_2270	-3.10627	0.041717	hypothetical protein similar to TpgX	kidney	NWMN_0421	-3.34134	0.0234303	putative membrane-associated phospholipid phosphatase%2C PAP2 superfamily	liver
			NWMN_2274	-2.60352	0.0217406	Thioredoxin reductase	kidney	NWMN_0428	-5.15711	0.0429683	Methionine ABC transporter substrate-binding protein	liver
			NWMN_2280	-5.47745	0.00375488	Probable type II DNA modification enzyme	kidney	NWMN_0432	-5.8204	0.0295652	Acetyltransferase%2C GNAT family	liver and kidney
			NWMN_2288	-6.24256	0.00656221	Nitrate/nitrite transporter NarT	kidney	NWMN_0045	-4.20094	0.00315478	hypothetical protein	liver
			NWMN_2337	-7.42563	0.000312642	D-serine/D-alanine/glycine transporter	kidney	NWMN_0434	-4.3033	0.00182412	YibE/F family protein	liver
			NWMN_2375	-4.01751	0.0322929	Short-chain alcohol dehydrogenase	kidney	NWMN_0435	-3.60032	0.0202572	Transcription activator of glutamate synthase operon	liver
			NWMN_2415	-4.57916	0.01833	putative membrane protein	kidney	NWMN_0438	-4.71937	0.00345136	PTS system%2C trehalose-specific IIB component / PTS system%2C trehalose-specific IIC component	liver and kidney
			NWMN_2437	-2.54478	0.0456327	PTS system%2C glucose-specific IIC component / PTS system%2C glucose-specific IIB component / PTS system%2C glucose-specific IIA component	kidney	NWMN_0440	-3.17983	0.0175225	Trehalose operon transcriptional repressor	liver
			NWMN_0247	-4.98774	0.0108214	formate/nitrite transporter family protein	kidney	NWMN_0441	-6.91785	0.00148754	Acetyltransferase%2C GNAT family	liver
			NWMN_2461	-3.69648	0.0256468	Dehydrosqualene desaturase	kidney	NWMN_0449	-1.24453	0.0342448	Stage 0 sporulation protein YaaT	liver
			NWMN_2482	-4.46727	0.00439095	Similar to ferrous iron transporter protein B	kidney	NWMN_0450	-5.71364	0.0154255	DNA replication intiation control protein YabA	liver
			NWMN_0252	-2.96938	0.0346524	Perfringolysin O regulator protein PfoR	kidney	NWMN_0451	-3.58049	0.0181311	tRNA(1)(Val) (adenine(37)-N(6))-methyltransferase	liver
			NWMN_2513	-3.509	0.00268735	Betaine/carnitine/choline transporter (BCCT) family	kidney	NWMN_0454	-6.49307	0.000245344	Uncharacterized metal-dependent hydrolase YcfH	liver
			NWMN_0269	-3.64226	0.0325015	Phage protein	kidney	NWMN_0466	-2.56994	0.00880403	Transcription-repair coupling factor	liver
			NWMN_0293	-6.02293	0.0169301	phage related protein	kidney	NWMN_0470	-3.80048	0.036647	RNA binding protein%2C contains ribosomal protein S1 domain	liver
			NWMN_0318	-7.08739	0.00257775	Macro domain protein YmdB%2C possibly ADP-ribose binding	kidney	NWMN_0049	-4.20753	2.62e-05	Sodium-dependent phosphate transporter	liver
			NWMN_0032	-2.6403	0.031099	hypothetical protein	kidney	NWMN_0474	-2.90662	0.0282311	33 kDa chaperonin HslO	liver
			NWMN_0341	-5.78359	0.000643905	hypothetical protein	kidney	NWMN_0050	-3.79773	0.0457782	Oleate hydratase	liver
			NWMN_0353	-4.18573	0.00808244	Chromosome (plasmid) partitioning protein ParB	kidney	NWMN_0484	-3.86707	0.00201285	Transcriptional regulator CtsR	liver
			NWMN_0038	-5.14796	0.00111053	hypothetical protein	kidney	NWMN_0485	-4.80027	0.0224808	Protein-arginine kinase activator protein McsA	liver
			NWMN_0371	-2.95664	0.0391231	Alkyl hydroperoxide reductase protein F	kidney	NWMN_0486	-1.55745	0.0386489	Protein-arginine kinase McsB	liver
			NWMN_0376	-8.21639	0.00202386	hypothetical protein	kidney	NWMN_0488	-3.06243	0.0142407	DNA repair protein RadA	liver
			NWMN_0393	-4.72935	0.0159346	Exotoxin 15	kidney	NWMN_0489	-2.78596	0.00422061	Membrane-associated protein containing RNA-binding TRAM domain and ribonuclease PIN-domain%2C YacL B.subtilis ortholog	liver
			NWMN_0414	-4.75828	0.0403032	hypothetical protein	kidney	NWMN_0490	-3.78067	0.00127827	Glutamyl-tRNA synthetase @ Glutamyl-tRNA(Gln) synthetase	liver
			NWMN_0460	-6.18191	0.00144604	RidA/YER057c/UK114 superfamily protein	kidney	NWMN_0051	-4.19983	0.0370809	Permease of the drug/metabolite transporter (DMT) superfamily	liver
			NWMN_0470	-3.9914	0.0492395	RNA binding protein%2C contains ribosomal protein S1 domain	kidney	NWMN_0496	-2.69087	0.0327616	hypothetical protein	liver
			NWMN_0480	-6.60828	0.00534321	Transcriptional regulator of pyridoxine metabolism / Pyridoxamine phosphate aminotransferase	kidney	NWMN_0053	-5.32593	3.95e-06	hypothetical protein	liver
			NWMN_0576	-6.06388	0.00422203	Uncharacterized protein YwhD	kidney	NWMN_0512	-6.26826	0.00662127	2-amino-3-ketobutyrate coenzyme A ligase	liver
			NWMN_0617	-2.97109	0.0453342	Ferrichrome transport system permease protein FhuB	kidney	NWMN_0515	-5.42062	0.0260199	L-threonine 3-dehydrogenase	liver
			NWMN_0619	-4.05408	0.0225535	Phosphoenolpyruvate-dihydroxyacetone phosphotransferase%2C dihydroxyacetone binding subunit DhaK	kidney	NWMN_0518	-5.14295	2.51e-05	Deoxyadenosine kinase @ Deoxycytidine kinase	liver and kidney
			NWMN_0065	-5.74851	0.0111011	Siderophore staphylobactin biosynthesis protein SbnF @ Siderophore synthetase superfamily%2C group C	kidney	NWMN_0524	-5.9469	0.000952983	Adhesin of unknown specificity SdrD	liver
			NWMN_0686	-3.22061	0.00521044	Allophanate hydrolase 2 subunit 2	kidney	NWMN_0527	-3.0019	0.0364806	Poly(glycerol-phosphate) alpha-glucosyltransferase	liver
			NWMN_0715	-3.21334	0.0314854	GGDEF domain protein	kidney	NWMN_0531	-5.76705	0.000127115	Uncharacterized protein YojF	liver
			NWMN_0730	-3.19813	5.8e-05	Putative acetyltransferase YvoF	kidney	NWMN_0056	-2.49541	0.0298012	staphylococcal accessory regulator A homologue	liver and kidney
			NWMN_0770	-4.77619	0.00783876	hypothetical protein	kidney	NWMN_0545	-3.23473	0.0121499	hypothetical protein	liver
			NWMN_0793	-4.67067	0.0208289	UPF0759 protein YunF	kidney	NWMN_0548	-4.2518	0.0130953	Integral membrane protein	liver and kidney
			NWMN_0906	-4.49214	0.028603	Poly(glycerol-phosphate) alpha-glucosyltransferase	kidney	NWMN_0549	-4.59946	0.0140657	hypothetical protein	liver
								NWMN_0556	-3.84423	0.0350678	DUF1450 superfamily protein	liver
								NWMN_0557	-4.96122	0.00395209	Putative Dihydrolipoamide dehydrogenase%3B Mercuric ion reductase%3B PF00070 family%2C FAD-dependent NAD(P)-disulphide oxidoreductase	liver
								NWMN_0561	-5.16086	0.0289994	repetative hypothetical protein%2C fig|282458.1.peg.574 homolog	liver
								NWMN_0564	-5.04996	0.0483177	repetative hypothetical protein%2C fig|282458.1.peg.574 homolog	liver
								NWMN_0059	-3.76956	0.0105214	Siderophore staphylobactin ABC transporter%2C substrate-binding protein SirA	liver
								NWMN_0572	-6.2873	0.000224886	myo-inositol operon protein IolS	liver and kidney
								NWMN_0573	-3.69369	0.0483164	hypothetical fig|282458.1.peg.578 homolog	liver
								NWMN_0574	-4.76522	6.26e-06	hypothetical fig|282458.1.peg.579 homolog	liver and kidney
								NWMN_0576	-3.63961	0.0270419	Uncharacterized protein YwhD	liver
								NWMN_0060	-4.39517	0.0438775	Siderophore staphylobactin biosynthesis protein SbnA	liver
								NWMN_0598	-5.95957	0.0433254	Na(+) H(+) antiporter subunit F	liver
								NWMN_0599	-4.74964	0.0121469	Na(+) H(+) antiporter subunit G	liver and kidney
								NWMN_0600	-2.55233	0.010497	Na+/H+ antiporter	liver
								NWMN_0602	-5.66826	0.00442469	Manganese ABC transporter%2C inner membrane permease protein SitD	liver
								NWMN_0608	-5.18259	0.0452976	Teichoic acid translocation permease protein TagG	liver
								NWMN_0610	-2.65087	0.0191059	Teichoic acid biosynthesis protein X	liver
								NWMN_0612	-3.14152	0.00237956	D-alanyl-D-alanine carboxypeptidase / Penicillin binding protein PBP4	liver
								NWMN_0626	-3.15339	0.0314815	Acetyltransferase%2C GNAT family	liver
								NWMN_0635	-4.98775	0.000139166	hypothetical protein	liver
								NWMN_0639	-3.82063	0.00151931	FIG018171: hypothetical protein of Cupin superfamily	liver and kidney
								NWMN_0641	-4.23591	0.000893848	Catabolite control protein E (CcpE)%2C LysR family	liver
								NWMN_0642	-3.2092	0.00101745	Sugar efflux transpoter	liver
								NWMN_0647	-3.64207	0.0350354	hypothetical protein	liver
								NWMN_0649	-1.83391	0.0456678	Lysine decarboxylase family	liver
								NWMN_0654	-4.23277	0.00837291	Efflux ABC transporter for glutathione/L-cysteine%2C essential for assembly of bd-type respiratory oxidases > CydC subunit	liver
								NWMN_0657	-6.13277	0.00176502	Oxidoreductase YdhF	liver
								NWMN_0661	-3.3139	0.0157253	hypothetical protein	liver
								NWMN_0662	-3.26802	0.0124919	hypothetical protein	liver
								NWMN_0664	-3.05639	0.0232327	MFS-type transporter quinolone resistance protein NorA	liver
								NWMN_0665	-1.76854	0.041748	hypothetical protein	liver
								NWMN_0069	-5.0022	0.00151329	FIG01107877: hypothetical protein	liver
								NWMN_0669	-2.60239	0.0122201	PTS system%2C fructose-specific IIA component / PTS system%2C fructose-specific IIB component / PTS system%2C fructose-specific IIC component	liver
								NWMN_0673	-2.62135	0.018911	CsbB stress response protein	liver
								NWMN_0681	-4.44007	0.00552344	7-cyano-7-deazaguanine synthase	liver
								NWMN_0684	-1.84066	0.0125268	Aminodeoxychorismate lyase	liver
								NWMN_0691	-1.40943	0.0452976	Glycine betaine ABC transport system%2C permease protein OpuAB / Glycine betaine ABC transport system%2C glycine betaine-binding protein OpuAC	liver
								NWMN_0692	-4.443	0.00177433	Biosynthetic Aromatic amino acid aminotransferase beta	liver
								NWMN_0693	-5.39726	3.46e-05	Putative 5'(3')-deoxyribonucleotidase	liver
								NWMN_0697	-5.08882	0.000420888	NADPH-dependent 7-cyano-7-deazaguanine reductase	liver
								NWMN_0702	-4.7607	0.0124438	Iron compound ABC uptake transporter permease protein	liver
								NWMN_0705	-3.54914	0.011697	Iron compound ABC uptake transporter substrate-binding protein	liver
								NWMN_0706	-4.33632	7.29e-05	hypothetical protein	liver
								NWMN_0708	-3.3047	0.0136141	hypothetical protein	liver
								NWMN_0709	-4.33531	2.97e-05	hypothetical protein	liver
								NWMN_0711	-3.58977	0.00551026	Glycerate kinase	liver
								NWMN_0073	-3.73063	0.00539186	Putative undecaprenyl-phosphate N-acetylgalactosaminyl 1-phosphate transferase%3B Teichuronic acid biosynthesis glycosyltransferase TuaA	liver
								NWMN_0719	-4.97796	0.00193503	ComF operon protein A%2C DNA transporter ATPase	liver
								NWMN_0726	-2.28866	0.0316151	Excinuclease ABC subunit B	liver and kidney
								NWMN_0074	-3.42891	0.00418527	Exopolysaccharide biosynthesis glycosyltransferase EpsF	liver
								NWMN_0733	-3.45281	0.020862	RNase adapter protein RapZ	liver
								NWMN_0735	-6.03093	0.0141345	Sporulation transcription regulator WhiA	liver
								NWMN_0075	-6.18006	9.73e-06	hypothetical protein	liver
								NWMN_0746	-2.02515	0.0350354	hypothetical protein	liver
								NWMN_0748	-5.06511	6.26e-06	Carboxyesterase precursor-like protein	liver
								NWMN_0755	-3.01991	0.00796108	hypothetical protein	liver
								NWMN_0756	-3.25618	0.00255655	Clumping factor ClfA%2C fibrinogen-binding protein	liver
								NWMN_0775	-3.00334	0.0317023	FIG138056: a glutathione-dependent thiol reductase	liver
								NWMN_0079	-4.58265	0.000138091	Predicted regulator for deoxynucleoside utilization%2C GntR family	liver
								NWMN_0782	-5.41407	0.00679424	Methionine ABC transporter substrate-binding protein	liver
								NWMN_0783	-5.16265	0.0353658	hypothetical protein	liver
								NWMN_0080	-5.05417	0.00159908	Purine nucleoside phosphorylase	liver
								NWMN_0792	-6.56755	0.000330593	Putative oxidoreductase YrpB%2C nitronate monooxygenase family	liver
								NWMN_0793	-3.29423	0.020909	UPF0759 protein YunF	liver
								NWMN_0801	-3.51669	0.0218566	Glyoxylate reductase @ Glyoxylate reductase @ Hydroxypyruvate reductase	liver
								NWMN_0082	-3.85896	0.0055794	Deoxyribose-phosphate aldolase	liver
								NWMN_0807	-3.89664	0.0240012	NifU-like domain protein	liver
								NWMN_0808	-4.34992	0.000231191	YuzD-like protein	liver
								NWMN_0812	-4.14883	0.0088602	Cytosol aminopeptidase PepA	liver
								NWMN_0824	-4.66547	0.0470839	Peptidyl-prolyl cis-trans isomerase	liver
								NWMN_0828	-4.07808	0.00246359	NAD-specific glutamate dehydrogenase	liver
								NWMN_0830	-4.31406	0.0204535	Glycerophosphoryl diester phosphodiesterase periplasmic (secreted in GramPositives)	liver
								NWMN_0834	-5.52655	0.00559459	hypothetical protein	liver
								NWMN_0839	-2.57576	0.0493511	Fumarylacetoacetate hydrolase family protein	liver
								NWMN_0841	-3.01189	0.0204929	CoA-disulfide reductase	liver
								NWMN_0848	-4.45565	0.0406334	Threonylcarbamoyl-AMP synthase	liver
								NWMN_0856	-4.8203	0.0117746	Oligopeptide ABC transporter%2C permease protein OppB (TC 3.A.1.5.1)	liver and kidney
								NWMN_0862	-6.05629	0.026189	Oligopeptide ABC transporter%2C ATP-binding protein OppD (TC 3.A.1.5.1)	liver
								NWMN_0087	-3.97814	0.0393548	hypothetical protein	liver
								NWMN_0088	-2.56958	0.0436314	2'%2C3'-cyclic-nucleotide 2'-phosphodiesterase	liver
								NWMN_0885	-5.13996	0.0105087	2H phosphoesterase superfamily protein Bsu1186 (yjcG)	liver
								NWMN_0890	-2.84513	0.016037	Peptide chain release factor 3	liver
								NWMN_0904	-4.95301	0.0487434	hypothetical protein	liver
								NWMN_0906	-3.04812	0.02876	Poly(glycerol-phosphate) alpha-glucosyltransferase	liver
								NWMN_0917	-5.16967	0.0287805	Staphopain B precursor	liver
								NWMN_0923	-6.42795	0.0218566	GNAT family acetyltransferase YjcF	liver
								NWMN_0942	-5.05884	0.0303088	Phosphoribosylamine--glycine ligase	liver
								NWMN_0943	-3.0141	0.00339012	Transmembrane component YkoC of energizing module of thiamin-regulated ECF transporter for HydroxyMethylPyrimidine	liver
								NWMN_0945	-3.03722	0.0227753	Substrate-specific component YkoE of thiamin-regulated ECF transporter for HydroxyMethylPyrimidine	liver and kidney
								NWMN_2106	-4.54167	0.0496218	Phage protein	kidney
								NWMN_0105	-3.18417	0.0108162	Capsular polysaccharide synthesis enzyme Cap5K	kidney
								NWMN_1043	-3.12986	0.0272094	Heme transporter IsdDEF%2C membrane component IsdD	kidney
								NWMN_1169	-5.27784	0.011941	Ribosome recycling factor	kidney
								NWMN_1293	-4.77888	0.0496218	ABC transporter%2C permease protein 1 (cluster 5%2C nickel/peptides/opines)	kidney
								NWMN_0146	-4.65033	0.00967625	RGD-containing lipoprotein	kidney
								NWMN_1434	-4.84651	0.0251615	Aminopeptidase YpdF (MP-%2C MA-%2C MS-%2C AP-%2C NP- specific)	kidney
								NWMN_1467	-4.28106	0.0212178	Transcriptional repressor CcpN%2C MarR family	kidney
								NWMN_0153	-4.17492	0.0156756	Maltodextrin ABC transporter%2C permease protein MdxF	kidney
								NWMN_0173	-3.16248	0.027086	ABC transporter%2C substrate-binding protein (cluster 5%2C nickel/peptides/opines)	kidney
								NWMN_1845	-5.66557	0.00795527	His repressor	kidney
								NWMN_2038	-3.03487	0.0109848	S-ribosylhomocysteine lyase @ Autoinducer-2 production protein LuxS	kidney
								NWMN_2042	-3.11095	0.0208456	Purine nucleoside phosphorylase	kidney
								NWMN_2154	-3.57308	0.0296259	Hypothetical protein SAV2252	kidney
								NWMN_2173	-3.1566	0.013836	Molybdopterin molybdenumtransferase	kidney
								NWMN_2211	-4.86438	0.0319786	Cell envelope-associated transcriptional attenuator LytR-CpsA-Psr%2C subfamily F2	kidney
								NWMN_2212	-4.63493	0.0345795	Inositol monophosphatase family protein	kidney
								NWMN_2228	-5.20868	0.00397848	Hypothetical protein SAV2327	kidney
								NWMN_2270	-3.22835	0.0296259	hypothetical protein similar to TpgX	kidney
								NWMN_2275	-2.85417	0.0323869	hypothetical protein	kidney
								NWMN_2280	-4.81748	0.0116137	Probable type II DNA modification enzyme	kidney
								NWMN_2340	-3.38632	0.0469747	Beta-lactamase class C-like and penicillin binding proteins (PBPs) superfamily	kidney
								NWMN_2348	-3.49748	0.0332483	DUF1801 domain-containing protein	kidney
								NWMN_2354	-3.26006	0.0363123	M42 glutamyl aminopeptidase%2C cellulase	kidney
								NWMN_2375	-4.49006	0.01467	Short-chain alcohol dehydrogenase	kidney
								NWMN_2401	-4.90165	0.0110232	Gluconate permease%2C Bsu4004 homolog	kidney
								NWMN_2426	-4.93904	0.0191083	LPXTG specific sortase A	kidney
								NWMN_2466	-2.84552	0.0121282	Secretory antigen precursor SsaA	kidney
								NWMN_2482	-4.85399	0.00255139	Similar to ferrous iron transporter protein B	kidney
								NWMN_2513	-3.40855	0.00398422	Betaine/carnitine/choline transporter (BCCT) family	kidney
								NWMN_2530	-5.31719	0.00488198	Transcriptional regulator ArcR essential for anaerobic expression of the ADI pathway%2C Crp/Fnr family	kidney
								NWMN_2541	-4.99559	0.00668917	Mannose-6-phosphate isomerase	kidney
								NWMN_0025	-4.30801	0.0433072	tRNA-dihydrouridine synthase 2	kidney
								NWMN_2576	-4.00264	0.0496218	Histidinol dehydrogenase	kidney
								NWMN_0269	-4.97041	0.00352595	Phage protein	kidney
								NWMN_0353	-3.76758	0.019217	Chromosome (plasmid) partitioning protein ParB	kidney
								NWMN_0387	-5.59033	0.000721834	hypothetical protein	kidney
								NWMN_0675	-2.77186	0.0440716	Response regulator SaeR (Staphylococcus exoprotein expression protein R)	kidney
								NWMN_0070	-3.84752	0.0479009	hypothetical protein	kidney
								NWMN_0686	-2.90178	0.0116137	Allophanate hydrolase 2 subunit 2	kidney
								NWMN_0695	-3.29665	0.0183616	Transcription regulator [contains diacylglycerol kinase catalytic domain]	kidney
								NWMN_0703	-5.11399	0.0138943	Iron compound ABC uptake transporter permease protein	kidney
								NWMN_0704	-4.62532	0.0378409	Iron compound ABC uptake transporter ATP-binding protein	kidney
								NWMN_0730	-2.08864	0.0148976	Putative acetyltransferase YvoF	kidney
								NWMN_0737	-4.31533	0.0243977	Cell division inhibitor Slr1223 (YfcH in EC)%2C contains epimerase/dehydratase and DUF1731 domains	kidney
								NWMN_0078	-3.80317	0.0354055	Predicted cell-wall-anchored protein SasD (LPXAG motif)	kidney
								NWMN_0778	-6.0091	0.0252468	Toprim domain protein	kidney
								NWMN_0085	-5.31394	0.00898041	ABC transporter%2C permease protein (cluster 12%2C methionine/phosphonates)	kidney
								NWMN_0842	-5.34227	0.0100152	FIG002540: Haloacid dehalogenase-like hydrolase	kidney
								NWMN_0879	-5.17438	0.0236284	Mg/Co/Ni transporter MgtE%2C CBS domain-containing	kidney
								NWMN_0931	-5.18322	0.0323869	Chitinase B	kidney
								NWMN_0937	-4.31174	0.0328032	Phosphoribosylformylglycinamidine synthase%2C synthetase subunit	kidney
								NWMN_0095	-6.3537	0.00608479	Capsular polysaccharide synthesis enzyme Cap5A / Tyrosine-protein kinase transmembrane modulator EpsC	kidney
